# Supplementary material for: N-(2-Methoxy­phen­yl)phthalimide
Source: Acta Crystallogr Sect E Struct Rep Online. 2009 Aug 22;65(Pt 9):o2218. doi: 10.1107/S1600536809032826 (PMC2970091; doi:10.1107/S1600536809032826)
Supplement: Supplementary file 1 [file e-65-o2218-sup1.cif]

##############################################################################
###                                                                        ###
###        Electronic paper (Acta Crystallographica Section E)             ###
###                                                                        ###
##############################################################################
#                                                                            #
# This CIF contains the data in a paper accepted for publication in Acta     #
# Crystallographica Section E. It conforms to the requirements of Notes      #
# for Authors for Section E, and has been peer reviewed under the auspices   #
# of the IUCr Commission on Journals.                                        #
#                                                                            #
# Full details of the Crystallographic Information File format               #
# are given in the paper "The Crystallographic Information File (CIF):       #
# a New Standard Archive File for Crystallography" by S. R. Hall, F. H.      #
# Allen and I. D. Brown [Acta Cryst. (1991), A47, 655-685].                  #
#                                                                            #
# The current version of the core CIF dictionary is obtainable from          #
# ftp://ftp.iucr.org/pub/cif_core.dic. The current version number is 2.4.    #
#                                                                            #
# Software is freely available for graphical display of the structure(s) in  #
# this CIF.  For information consult the CIF home page http://www.iucr.org/  #
# cif/home.html                                                              #
#                                                                            #
# This file may be used for bona fide research purposes within the           #
# scientific community so long as proper attribution is given to the journal # 
# article from which it was obtained.                                        #
#                                                                            #
##############################################################################
                                             
data_global
_audit_creation_method     SHELXL-97
_journal_date_recd_electronic     2009-08-17
_journal_date_accepted     2009-08-18
_journal_name_full     'Acta Crystallographica, Section E'
_journal_year     2009
_journal_volume     65
_journal_issue      9
_journal_page_first     o2218
_journal_page_last     o2218
_journal_paper_category     QO
_journal_coeditor_code     BT5039
_publ_contact_author
;
     Dr. Seik Weng Ng
     Department of Chemistry
     University of Malaya
     50603 Kuala Lumpur
     Malaysia
;
_publ_contact_author_email     seikweng@um.edu.my
_publ_contact_author_fax     '03 7967 4193'
_publ_contact_author_phone     '03 7967 6778'
_publ_section_title
;
<i>N</i>-(2-Methoxyphenyl)phthalimide
;
loop_
    _publ_author_name
    _publ_author_address
    'Sim, Yoke Ling'
;
     Department of Chemistry
     University of Malaya
     50603 Kuala Lumpur
     Malaysia
;
    'Ariffin, Azhar'
;
     Department of Chemistry
     University of Malaya
     50603 Kuala Lumpur
     Malaysia
;
    'Khan, Mohammad Niyaz'
;
     Department of Chemistry
     University of Malaya
     50603 Kuala Lumpur
     Malaysia
;
    'Ng, Seik Weng'
;
     Department of Chemistry
     University of Malaya
     50603 Kuala Lumpur
     Malaysia
;
_publ_section_synopsis     .
data_I
_audit_creation_method     SHELXL-97
_chemical_name_systematic
;
<i>N</i>-(2-Methoxyphenyl)phthalimide
;
_chemical_name_common     ?
_chemical_formula_moiety     'C15 H11 N O3'
_chemical_formula_sum     'C15 H11 N O3'
_chemical_formula_iupac     'C15 H11 N O3'
_chemical_formula_weight     253.25
_chemical_melting_point     ?
_symmetry_cell_setting     Monoclinic
_symmetry_space_group_name_H-M     'P 21/n'
_symmetry_space_group_name_Hall     '-P 2yn'
loop_
    _symmetry_equiv_pos_as_xyz
    'x, y, z'
    '-x+1/2, y+1/2, -z+1/2'
    '-x, -y, -z'
    'x-1/2, -y-1/2, z-1/2'
_cell_length_a     11.8505(2)
_cell_length_b     6.69030(10)
_cell_length_c     15.3264(3)
_cell_angle_alpha     90.00
_cell_angle_beta     106.2580(10)
_cell_angle_gamma     90.00
_cell_volume     1166.54(3)
_cell_formula_units_Z     4
_cell_measurement_reflns_used     3112
_cell_measurement_theta_min     2.5
_cell_measurement_theta_max     28.3
_cell_measurement_temperature     123(2)
_exptl_crystal_description     Irregular
_exptl_crystal_colour     Colorless
_exptl_crystal_size_max     0.28
_exptl_crystal_size_mid     0.16
_exptl_crystal_size_min     0.04
_exptl_crystal_density_diffrn     1.442
_exptl_crystal_density_meas     ?
_exptl_crystal_density_method     'not measured'
_exptl_crystal_F_000     528
_exptl_absorpt_coefficient_mu     0.102
_exptl_absorpt_correction_type     None
_exptl_absorpt_process_details     ?
_exptl_absorpt_correction_T_min     ?
_exptl_absorpt_correction_T_max     ?
_diffrn_ambient_temperature     123(2)
_diffrn_radiation_type     MoK\a
_diffrn_radiation_wavelength     0.71073
_diffrn_radiation_source     'fine-focus sealed tube'
_diffrn_radiation_monochromator     graphite
_diffrn_measurement_device_type     'Bruker SMART APEX'
_diffrn_measurement_method     \w
_diffrn_detector_area_resol_mean     ?
_diffrn_reflns_number     10672
_diffrn_reflns_av_R_equivalents     0.0277
_diffrn_reflns_av_sigmaI/netI     0.0252
_diffrn_reflns_theta_min     1.93
_diffrn_reflns_theta_max     27.49
_diffrn_reflns_theta_full     27.49
_diffrn_measured_fraction_theta_max     1.000
_diffrn_measured_fraction_theta_full     1.000
_diffrn_reflns_limit_h_min     -14
_diffrn_reflns_limit_h_max     15
_diffrn_reflns_limit_k_min     -8
_diffrn_reflns_limit_k_max     8
_diffrn_reflns_limit_l_min     -19
_diffrn_reflns_limit_l_max     19
_diffrn_standards_number     0
_diffrn_standards_interval_count     0
_diffrn_standards_interval_time     0
_diffrn_standards_decay_%     0
_reflns_number_total     2682
_reflns_number_gt     2190
_reflns_threshold_expression     I>2\s(I)
_refine_ls_structure_factor_coef     Fsqd
_refine_ls_matrix_type     full
_refine_ls_R_factor_all     0.0464
_refine_ls_R_factor_gt     0.0359
_refine_ls_wR_factor_gt     0.0910
_refine_ls_wR_factor_ref     0.0982
_refine_ls_goodness_of_fit_ref     1.033
_refine_ls_restrained_S_all     1.033
_refine_ls_number_reflns     2682
_refine_ls_number_parameters     173
_refine_ls_number_restraints     0
_refine_ls_hydrogen_treatment     constr
_refine_ls_weighting_scheme     calc
_refine_ls_weighting_details
         'calc w=1/[\s^2^(Fo^2^)+(0.0506P)^2^+0.3213P] where P=(Fo^2^+2Fc^2^)/3'
_atom_sites_solution_hydrogens     geom
_atom_sites_solution_primary     direct
_atom_sites_solution_secondary     difmap
_refine_ls_shift/su_max     0.001
_refine_ls_shift/su_mean     0.001
_refine_diff_density_max     0.270
_refine_diff_density_min     -0.223
_refine_ls_extinction_method     none
_refine_ls_extinction_coef     ?
loop_
    _atom_type_symbol
    _atom_type_description
    _atom_type_scat_dispersion_real
    _atom_type_scat_dispersion_imag
    _atom_type_scat_source
    'C' 'C' 0.0033 0.0016
                         'International Tables Vol C Tables 4.2.6.8 and 6.1.1.4'
    'H' 'H' 0.0000 0.0000
                         'International Tables Vol C Tables 4.2.6.8 and 6.1.1.4'
    'N' 'N' 0.0061 0.0033
                         'International Tables Vol C Tables 4.2.6.8 and 6.1.1.4'
    'O' 'O' 0.0106 0.0060
                         'International Tables Vol C Tables 4.2.6.8 and 6.1.1.4'
_computing_data_collection     'APEX2 (Bruker, 2008)'
_computing_cell_refinement     'SAINT (Bruker, 2008)'
_computing_data_reduction     'SAINT (Bruker, 2008)'
_computing_structure_solution     'SHELXS97 (Sheldrick, 2008)'
_computing_structure_refinement     'SHELXL97 (Sheldrick, 2008)'
_computing_molecular_graphics     'X-SEED (Barbour, 2001)'
_computing_publication_material     'publCIF (Westrip, 2009)'
loop_
    _atom_site_type_symbol
    _atom_site_label
    _atom_site_fract_x
    _atom_site_fract_y
    _atom_site_fract_z
    _atom_site_U_iso_or_equiv
    _atom_site_adp_type
    _atom_site_calc_flag
    _atom_site_refinement_flags
    _atom_site_occupancy
    _atom_site_disorder_assembly
    _atom_site_disorder_group
    O O1 0.76144(8) 0.26041(14) 0.47272(6) 0.0232(2) Uani d . 1 . .
    O O2 0.74087(8) 0.35172(14) 0.76449(6) 0.0242(2) Uani d . 1 . .
    O O3 0.89049(8) 0.63238(14) 0.56474(6) 0.0240(2) Uani d . 1 . .
    N N1 0.78134(9) 0.32357(16) 0.62507(7) 0.0183(2) Uani d . 1 . .
    C C1 0.71795(11) 0.28292(18) 0.53464(8) 0.0177(3) Uani d . 1 . .
    C C2 0.59283(11) 0.26801(17) 0.53474(8) 0.0168(3) Uani d . 1 . .
    C C3 0.49248(11) 0.23766(18) 0.46394(9) 0.0187(3) Uani d . 1 . .
    H H3 0.4962 0.2240 0.4031 0.022 Uiso calc R 1 . .
    C C4 0.38571(11) 0.22777(19) 0.48501(9) 0.0205(3) Uani d . 1 . .
    H H4 0.3149 0.2111 0.4376 0.025 Uiso calc R 1 . .
    C C5 0.38127(11) 0.24202(19) 0.57471(9) 0.0227(3) Uani d . 1 . .
    H H5 0.3075 0.2333 0.5875 0.027 Uiso calc R 1 . .
    C C6 0.48287(11) 0.26884(19) 0.64603(9) 0.0203(3) Uani d . 1 . .
    H H6 0.4801 0.2758 0.7073 0.024 Uiso calc R 1 . .
    C C7 0.58786(11) 0.28491(18) 0.62405(8) 0.0178(3) Uani d . 1 . .
    C C8 0.70848(11) 0.32285(18) 0.68350(8) 0.0180(3) Uani d . 1 . .
    C C9 0.90625(10) 0.34589(19) 0.65589(8) 0.0183(3) Uani d . 1 . .
    C C10 0.96165(11) 0.50402(19) 0.62429(8) 0.0187(3) Uani d . 1 . .
    C C11 1.08374(11) 0.5197(2) 0.65517(8) 0.0226(3) Uani d . 1 . .
    H H11 1.1233 0.6222 0.6324 0.027 Uiso calc R 1 . .
    C C12 1.14739(12) 0.3852(2) 0.71924(9) 0.0251(3) Uani d . 1 . .
    H H12 1.2304 0.3983 0.7409 0.030 Uiso calc R 1 . .
    C C13 1.09199(12) 0.2325(2) 0.75213(9) 0.0242(3) Uani d . 1 . .
    H H13 1.1362 0.1429 0.7968 0.029 Uiso calc R 1 . .
    C C14 0.97095(11) 0.2121(2) 0.71899(9) 0.0217(3) Uani d . 1 . .
    H H14 0.9323 0.1054 0.7398 0.026 Uiso calc R 1 . .
    C C15 0.94409(12) 0.8082(2) 0.54130(10) 0.0254(3) Uani d . 1 . .
    H H15A 0.9847 0.8806 0.5968 0.038 Uiso calc R 1 . .
    H H15B 0.8835 0.8942 0.5026 0.038 Uiso calc R 1 . .
    H H15C 1.0009 0.7703 0.5084 0.038 Uiso calc R 1 . .
loop_
    _atom_site_aniso_label
    _atom_site_aniso_U_11
    _atom_site_aniso_U_22
    _atom_site_aniso_U_33
    _atom_site_aniso_U_12
    _atom_site_aniso_U_13
    _atom_site_aniso_U_23
    O1 0.0218(5) 0.0299(5) 0.0200(5) -0.0019(4) 0.0091(4) -0.0012(4)
    O2 0.0228(5) 0.0319(5) 0.0176(5) -0.0004(4) 0.0051(4) -0.0019(4)
    O3 0.0189(5) 0.0231(5) 0.0292(5) -0.0019(4) 0.0052(4) 0.0068(4)
    N1 0.0151(5) 0.0223(6) 0.0175(5) -0.0013(4) 0.0047(4) 0.0012(4)
    C1 0.0196(6) 0.0152(6) 0.0183(6) -0.0002(4) 0.0054(5) 0.0018(5)
    C2 0.0174(6) 0.0138(6) 0.0199(6) 0.0000(4) 0.0066(5) 0.0019(4)
    C3 0.0211(6) 0.0160(6) 0.0187(6) 0.0010(5) 0.0049(5) 0.0006(5)
    C4 0.0173(6) 0.0180(6) 0.0240(6) 0.0000(5) 0.0019(5) 0.0002(5)
    C5 0.0176(6) 0.0235(7) 0.0282(7) -0.0013(5) 0.0084(5) -0.0013(5)
    C6 0.0198(6) 0.0220(7) 0.0205(6) -0.0007(5) 0.0079(5) -0.0001(5)
    C7 0.0196(6) 0.0151(6) 0.0186(6) -0.0006(5) 0.0053(5) 0.0005(5)
    C8 0.0182(6) 0.0161(6) 0.0201(6) 0.0010(5) 0.0063(5) 0.0017(5)
    C9 0.0148(6) 0.0226(6) 0.0177(6) -0.0009(5) 0.0047(5) -0.0025(5)
    C10 0.0186(6) 0.0209(6) 0.0174(6) 0.0003(5) 0.0061(5) -0.0016(5)
    C11 0.0193(6) 0.0259(7) 0.0242(6) -0.0044(5) 0.0089(5) -0.0016(5)
    C12 0.0155(6) 0.0337(8) 0.0256(7) -0.0005(5) 0.0050(5) -0.0022(6)
    C13 0.0206(7) 0.0296(7) 0.0217(6) 0.0042(5) 0.0045(5) 0.0029(5)
    C14 0.0214(7) 0.0237(7) 0.0212(6) 0.0004(5) 0.0080(5) 0.0016(5)
    C15 0.0270(7) 0.0205(7) 0.0296(7) -0.0032(5) 0.0097(6) 0.0032(5)
loop_
    _geom_bond_atom_site_label_1
    _geom_bond_atom_site_label_2
    _geom_bond_site_symmetry_2
    _geom_bond_distance
    _geom_bond_publ_flag
    O1 C1 . 1.2095(15) ?
    O2 C8 . 1.2077(15) ?
    O3 C10 . 1.3604(15) ?
    O3 C15 . 1.4296(16) ?
    N1 C1 . 1.4057(16) ?
    N1 C8 . 1.4073(16) ?
    N1 C9 . 1.4301(15) ?
    C1 C2 . 1.4865(17) ?
    C2 C3 . 1.3821(17) ?
    C2 C7 . 1.3910(17) ?
    C3 C4 . 1.3923(18) ?
    C3 H3 . 0.9500 ?
    C4 C5 . 1.3937(18) ?
    C4 H4 . 0.9500 ?
    C5 C6 . 1.3927(18) ?
    C5 H5 . 0.9500 ?
    C6 C7 . 1.3812(18) ?
    C6 H6 . 0.9500 ?
    C7 C8 . 1.4862(17) ?
    C9 C14 . 1.3818(18) ?
    C9 C10 . 1.4010(18) ?
    C10 C11 . 1.3946(17) ?
    C11 C12 . 1.3885(19) ?
    C11 H11 . 0.9500 ?
    C12 C13 . 1.383(2) ?
    C12 H12 . 0.9500 ?
    C13 C14 . 1.3879(18) ?
    C13 H13 . 0.9500 ?
    C14 H14 . 0.9500 ?
    C15 H15A . 0.9800 ?
    C15 H15B . 0.9800 ?
    C15 H15C . 0.9800 ?
loop_
    _geom_angle_atom_site_label_1
    _geom_angle_atom_site_label_2
    _geom_angle_atom_site_label_3
    _geom_angle_site_symmetry_1
    _geom_angle_site_symmetry_3
    _geom_angle
    _geom_angle_publ_flag
    C10 O3 C15 . . 116.90(10) ?
    C1 N1 C8 . . 111.90(10) ?
    C1 N1 C9 . . 124.33(10) ?
    C8 N1 C9 . . 123.56(10) ?
    O1 C1 N1 . . 124.77(12) ?
    O1 C1 C2 . . 129.54(11) ?
    N1 C1 C2 . . 105.66(10) ?
    C3 C2 C7 . . 121.35(11) ?
    C3 C2 C1 . . 130.42(11) ?
    C7 C2 C1 . . 108.21(11) ?
    C2 C3 C4 . . 117.57(12) ?
    C2 C3 H3 . . 121.2 ?
    C4 C3 H3 . . 121.2 ?
    C3 C4 C5 . . 120.89(12) ?
    C3 C4 H4 . . 119.6 ?
    C5 C4 H4 . . 119.6 ?
    C6 C5 C4 . . 121.32(12) ?
    C6 C5 H5 . . 119.3 ?
    C4 C5 H5 . . 119.3 ?
    C7 C6 C5 . . 117.29(12) ?
    C7 C6 H6 . . 121.4 ?
    C5 C6 H6 . . 121.4 ?
    C6 C7 C2 . . 121.53(11) ?
    C6 C7 C8 . . 129.88(12) ?
    C2 C7 C8 . . 108.59(11) ?
    O2 C8 N1 . . 125.34(11) ?
    O2 C8 C7 . . 129.18(12) ?
    N1 C8 C7 . . 105.46(10) ?
    C14 C9 C10 . . 120.61(11) ?
    C14 C9 N1 . . 118.93(11) ?
    C10 C9 N1 . . 120.43(11) ?
    O3 C10 C11 . . 124.71(11) ?
    O3 C10 C9 . . 116.50(11) ?
    C11 C10 C9 . . 118.79(11) ?
    C12 C11 C10 . . 119.85(12) ?
    C12 C11 H11 . . 120.1 ?
    C10 C11 H11 . . 120.1 ?
    C13 C12 C11 . . 121.12(12) ?
    C13 C12 H12 . . 119.4 ?
    C11 C12 H12 . . 119.4 ?
    C12 C13 C14 . . 119.12(12) ?
    C12 C13 H13 . . 120.4 ?
    C14 C13 H13 . . 120.4 ?
    C9 C14 C13 . . 120.42(12) ?
    C9 C14 H14 . . 119.8 ?
    C13 C14 H14 . . 119.8 ?
    O3 C15 H15A . . 109.5 ?
    O3 C15 H15B . . 109.5 ?
    H15A C15 H15B . . 109.5 ?
    O3 C15 H15C . . 109.5 ?
    H15A C15 H15C . . 109.5 ?
    H15B C15 H15C . . 109.5 ?
loop_
    _geom_torsion_atom_site_label_1
    _geom_torsion_atom_site_label_2
    _geom_torsion_atom_site_label_3
    _geom_torsion_atom_site_label_4
    _geom_torsion_site_symmetry_1
    _geom_torsion_site_symmetry_2
    _geom_torsion_site_symmetry_3
    _geom_torsion_site_symmetry_4
    _geom_torsion
    _geom_torsion_publ_flag
    C8 N1 C1 O1 . . . . -174.23(12) ?
    C9 N1 C1 O1 . . . . 0.68(19) ?
    C8 N1 C1 C2 . . . . 3.86(13) ?
    C9 N1 C1 C2 . . . . 178.77(11) ?
    O1 C1 C2 C3 . . . . -4.7(2) ?
    N1 C1 C2 C3 . . . . 177.31(12) ?
    O1 C1 C2 C7 . . . . 173.64(12) ?
    N1 C1 C2 C7 . . . . -4.33(13) ?
    C7 C2 C3 C4 . . . . 1.02(18) ?
    C1 C2 C3 C4 . . . . 179.20(12) ?
    C2 C3 C4 C5 . . . . -1.90(18) ?
    C3 C4 C5 C6 . . . . 0.75(19) ?
    C4 C5 C6 C7 . . . . 1.31(19) ?
    C5 C6 C7 C2 . . . . -2.21(19) ?
    C5 C6 C7 C8 . . . . 176.94(12) ?
    C3 C2 C7 C6 . . . . 1.07(19) ?
    C1 C2 C7 C6 . . . . -177.47(11) ?
    C3 C2 C7 C8 . . . . -178.24(11) ?
    C1 C2 C7 C8 . . . . 3.22(13) ?
    C1 N1 C8 O2 . . . . 179.33(12) ?
    C9 N1 C8 O2 . . . . 4.38(19) ?
    C1 N1 C8 C7 . . . . -1.96(13) ?
    C9 N1 C8 C7 . . . . -176.91(11) ?
    C6 C7 C8 O2 . . . . -1.5(2) ?
    C2 C7 C8 O2 . . . . 177.74(13) ?
    C6 C7 C8 N1 . . . . 179.86(12) ?
    C2 C7 C8 N1 . . . . -0.90(13) ?
    C1 N1 C9 C14 . . . . -117.21(13) ?
    C8 N1 C9 C14 . . . . 57.11(17) ?
    C1 N1 C9 C10 . . . . 64.41(16) ?
    C8 N1 C9 C10 . . . . -121.27(13) ?
    C15 O3 C10 C11 . . . . -7.96(18) ?
    C15 O3 C10 C9 . . . . 172.06(11) ?
    C14 C9 C10 O3 . . . . -177.71(11) ?
    N1 C9 C10 O3 . . . . 0.64(17) ?
    C14 C9 C10 C11 . . . . 2.31(18) ?
    N1 C9 C10 C11 . . . . -179.34(11) ?
    O3 C10 C11 C12 . . . . 177.10(12) ?
    C9 C10 C11 C12 . . . . -2.92(19) ?
    C10 C11 C12 C13 . . . . 1.2(2) ?
    C11 C12 C13 C14 . . . . 1.2(2) ?
    C10 C9 C14 C13 . . . . 0.07(19) ?
    N1 C9 C14 C13 . . . . -178.31(11) ?
    C12 C13 C14 C9 . . . . -1.8(2) ?
