# Supplementary material for: N-(2-Methoxy­phen­yl)phthalimide
Source: Acta Crystallogr Sect E Struct Rep Online. 2009 Aug 22;65(Pt 9):o2218. doi: 10.1107/S1600536809032826 (PMC2970091; doi:10.1107/S1600536809032826)
Supplement: Supplementary file 2 [file e-65-o2218-Isup2.hkl]

# 
# h,k,l, Fc-squared, Fo-squared, sigma(Fo-squared) and status flag 
# 
data_I
_shelx_title '  P21/n' 
_shelx_refln_list_code          4 
_shelx_F_calc_maximum      194.50 
_exptl_crystal_F_000       528.00 
_reflns_d_resolution_high  0.7698 
 
loop_ 
 _symmetry_equiv_pos_as_xyz 
 'x, y, z' 
 '-x+1/2, y+1/2, -z+1/2' 
 '-x, -y, -z' 
 'x-1/2, -y-1/2, z-1/2' 
 
_cell_length_a    11.8505 
_cell_length_b     6.6903 
_cell_length_c    15.3264 
_cell_angle_alpha  90.000 
_cell_angle_beta  106.258 
_cell_angle_gamma  90.000 
 
_shelx_F_squared_multiplier     1.000 
 
loop_ 
 _refln_index_h 
 _refln_index_k 
 _refln_index_l 
 _refln_F_squared_calc 
 _refln_F_squared_meas 
 _refln_F_squared_sigma 
 _refln_observed_status 
   2   0   0     1077.65      985.22     13.56 o 
   4   0   0      354.86      315.79      4.99 o 
   6   0   0     5232.44     5564.71     56.78 o 
   8   0   0     1549.92     1526.53     20.66 o 
  10   0   0      609.10      543.05     13.87 o 
  12   0   0        5.01       11.38      3.69 o 
  14   0   0       16.48       23.75      7.49 o 
   1   1   0     2213.43     2121.66     15.81 o 
   2   1   0      968.92      936.19      7.60 o 
   3   1   0      245.49      235.14      3.01 o 
   4   1   0       41.86       42.23      1.38 o 
   5   1   0      687.76      691.55      6.68 o 
   6   1   0       70.50       87.59      2.71 o 
   7   1   0       11.46        9.70      1.58 o 
   8   1   0      576.73      561.37      7.64 o 
   9   1   0       11.85       10.22      1.57 o 
  10   1   0      585.98      526.95     12.00 o 
  11   1   0        3.32        2.98      2.35 o 
  12   1   0      122.79      125.83      7.56 o 
  13   1   0        2.84        0.64      2.60 o 
  14   1   0        0.18        0.73      3.45 o 
   0   2   0    37830.25    36785.88    316.03 o 
   1   2   0     3668.97     3636.49     29.01 o 
   2   2   0        9.88       10.64      0.82 o 
   3   2   0      909.29      868.40      8.61 o 
   4   2   0      719.25      692.22      7.71 o 
   5   2   0     1783.45     1792.09     14.72 o 
   6   2   0      750.92      765.05     10.49 o 
   7   2   0      300.62      288.18      5.35 o 
   8   2   0      878.37      862.36     10.91 o 
   9   2   0      214.12      210.29      6.66 o 
  10   2   0      597.23      545.78      9.50 o 
  11   2   0        7.29       15.23      3.06 o 
  12   2   0        4.43        2.24      2.22 o 
  13   2   0        0.68        1.96      2.45 o 
  14   2   0        0.16       -1.86      3.30 o 
   1   3   0      718.45      742.22      7.84 o 
   2   3   0      157.63      153.53      3.20 o 
   3   3   0      920.28      961.80      9.59 o 
   4   3   0      247.03      254.13      5.43 o 
   5   3   0      273.48      296.12      4.86 o 
   6   3   0       36.86       46.14      1.96 o 
   7   3   0      422.83      423.57      6.81 o 
   8   3   0      536.26      522.63      8.13 o 
   9   3   0      154.38      139.36      4.38 o 
  10   3   0     1001.41      982.15     15.07 o 
  11   3   0       13.81       17.16      3.45 o 
  12   3   0       17.73       17.63      3.57 o 
  13   3   0        2.72        1.19      2.83 o 
   0   4   0     2347.71     2454.62     23.43 o 
   1   4   0     2691.77     2781.85     24.03 o 
   2   4   0     1306.56     1364.70     13.61 o 
   3   4   0       56.54       49.09      2.27 o 
   4   4   0      280.95      300.35      5.44 o 
   5   4   0      317.82      306.89      6.62 o 
   6   4   0       24.80       23.82      2.45 o 
   7   4   0      326.81      320.99     13.35 o 
   8   4   0       15.89       14.59      2.50 o 
   9   4   0      144.79      130.99      5.33 o 
  10   4   0      157.17      155.81      5.91 o 
  11   4   0        2.78        0.52      2.16 o 
  12   4   0        8.35        6.19      2.72 o 
  13   4   0       30.41       34.22      4.92 o 
   1   5   0      227.39      227.60      4.30 o 
   2   5   0      126.19      127.34      3.47 o 
   3   5   0       11.83       15.16      1.83 o 
   4   5   0       16.26       15.17      1.85 o 
   5   5   0        3.45        1.99      1.53 o 
   6   5   0        1.02        1.04      1.50 o 
   7   5   0       25.09       23.62      2.53 o 
   8   5   0      115.80      124.94      5.22 o 
   9   5   0        0.01       -2.34      1.98 o 
  10   5   0      329.56      334.92     10.48 o 
  11   5   0        3.24        0.08      2.46 o 
  12   5   0        0.49       -1.34      2.56 o 
   0   6   0       21.56       13.01      4.99 o 
   1   6   0      671.89      649.98     12.95 o 
   2   6   0      101.68       88.71      5.43 o 
   3   6   0      281.63      280.91     13.42 o 
   4   6   0       40.30       43.10      4.04 o 
   5   6   0        1.35        1.63      1.61 o 
   6   6   0       49.47       51.65      3.30 o 
   7   6   0      283.53      289.82     10.95 o 
   8   6   0      275.26      278.15      7.11 o 
   9   6   0      190.30      192.82      9.01 o 
  10   6   0       36.80       35.95      3.70 o 
   1   7   0      656.40      650.38     14.30 o 
   2   7   0       17.15       22.16      4.24 o 
   3   7   0       17.30       17.08      3.45 o 
   4   7   0        5.45        4.84      2.80 o 
   5   7   0       79.28       71.87      5.36 o 
   6   7   0       52.69       55.74      6.95 o 
   7   7   0      140.80      131.26      7.23 o 
   8   7   0       61.99       62.38      5.72 o 
   0   8   0      321.99      299.08     17.30 o 
   1   8   0       13.00       10.77      4.07 o 
   2   8   0       85.67       75.73      5.82 o 
   3   8   0       59.35       51.18     10.58 o 
   4   8   0       59.32       59.86      5.57 o 
   5   8   0        8.86       12.89      3.68 o 
 -13   0   1        1.26       13.38      5.54 o 
 -11   0   1      774.27      623.67     22.10 o 
  -9   0   1      234.73      213.03     11.21 o 
  -7   0   1      283.71      294.19      6.13 o 
  -5   0   1     4172.93     4136.59     42.63 o 
  -3   0   1     1544.11     1408.69     20.35 o 
  -1   0   1     4145.05     4016.04     59.56 o 
   1   0   1     1885.45     1848.32     19.05 o 
   3   0   1      713.78      731.26     16.15 o 
   5   0   1     1969.90     2086.19     29.48 o 
   7   0   1      506.07      451.59      7.40 o 
   9   0   1      258.95      269.43     10.38 o 
  11   0   1       27.44       49.34      5.02 o 
  13   0   1        0.70       -1.51      3.16 o 
 -14   1   1        2.88        0.49      4.83 o 
 -13   1   1       10.04        6.53      3.58 o 
 -12   1   1       93.10       69.63      6.03 o 
 -11   1   1      113.63      120.97      5.73 o 
 -10   1   1       14.24       20.50      3.09 o 
  -9   1   1      663.77      603.83      9.29 o 
  -8   1   1        0.66        1.51      0.92 o 
  -7   1   1       45.51       50.79      1.85 o 
  -6   1   1      237.39      276.99      4.20 o 
  -5   1   1      854.71      896.21      7.91 o 
  -4   1   1      440.30      427.43      4.34 o 
  -3   1   1     4787.06     4583.68     30.12 o 
  -2   1   1      283.73      274.29      3.25 o 
  -1   1   1     2039.08     2018.51     16.12 o 
   0   1   1     3640.80     3451.98     26.94 o 
   1   1   1     1064.73     1036.69      8.11 o 
   2   1   1      144.04      136.38      2.02 o 
   3   1   1     4888.84     4470.58    124.62 o 
   4   1   1        0.75        2.14      0.88 o 
   5   1   1     1794.54     1825.95     18.59 o 
   6   1   1      236.24      241.19      4.46 o 
   7   1   1      420.72      432.40      7.38 o 
   8   1   1       12.20       14.75      2.01 o 
   9   1   1       74.69       58.22      2.70 o 
  10   1   1      106.96       94.11      4.81 o 
  11   1   1      190.71      211.10      6.47 o 
  12   1   1       40.60       35.84      3.51 o 
  13   1   1        0.18        1.12      2.96 o 
  14   1   1       20.27       21.41      4.26 o 
 -14   2   1       76.12       77.61      5.92 o 
 -13   2   1       46.10       41.72      4.55 o 
 -12   2   1       22.96       17.24      2.92 o 
 -11   2   1      164.97      153.37      5.60 o 
 -10   2   1       66.23       68.55      3.23 o 
  -9   2   1       75.96       78.33      2.92 o 
  -8   2   1      133.00      132.50      3.89 o 
  -7   2   1       10.75        7.20      0.97 o 
  -6   2   1       40.90       34.04      1.64 o 
  -5   2   1       10.83       13.37      1.08 o 
  -4   2   1      736.44      726.43      7.88 o 
  -3   2   1       55.14       53.86      1.83 o 
  -2   2   1     4293.20     4221.71     33.58 o 
  -1   2   1    10459.31    10512.64     73.37 o 
   0   2   1     3841.46     3815.10     25.55 o 
   1   2   1     1946.82     1954.18     16.60 o 
   2   2   1      698.40      680.46      6.88 o 
   3   2   1       58.76       59.10      1.58 o 
   4   2   1      401.24      385.87      4.69 o 
   5   2   1      603.07      643.03      6.98 o 
   6   2   1      762.15      764.16      9.23 o 
   7   2   1      181.78      172.55      3.77 o 
   8   2   1        0.92        0.17      1.32 o 
   9   2   1      810.53      797.83     11.87 o 
  10   2   1        3.50        2.10      1.96 o 
  11   2   1      229.45      234.27      9.43 o 
  12   2   1      113.80      122.88      5.55 o 
  13   2   1        4.61        0.80      2.47 o 
  14   2   1       25.49       28.82      4.74 o 
 -14   3   1        0.12        1.99      3.65 o 
 -13   3   1        0.12       -0.09      3.36 o 
 -12   3   1       28.08       33.73      4.25 o 
 -11   3   1       27.86       32.63      4.73 o 
 -10   3   1      573.50      547.70      9.11 o 
  -9   3   1       40.00       42.79      6.28 o 
  -8   3   1      506.95      480.67      8.05 o 
  -7   3   1      502.13      484.64      7.70 o 
  -6   3   1       23.01       17.00      1.33 o 
  -5   3   1      216.19      237.13      4.65 o 
  -4   3   1      244.66      269.80      4.29 o 
  -3   3   1      166.23      149.29      3.14 o 
  -2   3   1     1284.31     1321.15     12.54 o 
  -1   3   1      596.53      647.75      5.83 o 
   0   3   1      361.00      357.34      4.13 o 
   1   3   1      885.92      939.88      9.56 o 
   2   3   1      870.42      893.14      9.49 o 
   3   3   1     1064.22     1056.41     12.37 o 
   4   3   1        4.99        3.47      0.92 o 
   5   3   1      356.27      313.38      5.08 o 
   6   3   1      831.90      849.42     10.17 o 
   7   3   1      102.02      113.48      4.68 o 
   8   3   1       45.78       40.99      2.64 o 
   9   3   1       67.76       70.97      4.54 o 
  10   3   1       35.34       32.95      3.37 o 
  11   3   1      111.91      112.42      9.53 o 
  12   3   1       42.78       53.63      5.64 o 
  13   3   1       28.38       35.96      4.79 o 
 -13   4   1      125.81      142.06      9.39 o 
 -12   4   1       31.81       32.89      3.89 o 
 -11   4   1      105.13      100.66      6.19 o 
 -10   4   1       47.27       47.57      4.26 o 
  -9   4   1     1196.76     1198.10     28.00 o 
  -8   4   1       39.79       46.30      4.32 o 
  -7   4   1      974.68      976.09     13.82 o 
  -6   4   1       24.84       23.28      2.37 o 
  -5   4   1      998.39     1031.99     13.85 o 
  -4   4   1      155.68      151.65      2.85 o 
  -3   4   1      123.58      143.76      3.50 o 
  -2   4   1      678.28      706.83      8.32 o 
  -1   4   1      395.12      429.16      4.65 o 
   0   4   1      930.73      936.71      8.12 o 
   1   4   1     3285.57     3350.15     28.46 o 
   2   4   1       10.37       10.65      1.41 o 
   3   4   1      202.51      206.60      4.33 o 
   4   4   1       86.67       85.24      3.71 o 
   5   4   1       46.34       52.56      2.99 o 
   6   4   1      538.24      536.94      9.37 o 
   7   4   1      192.19      192.09      5.70 o 
   8   4   1      125.19      119.69      5.89 o 
   9   4   1      272.18      291.49     10.11 o 
  10   4   1       81.39       88.88      8.77 o 
  11   4   1      189.81      212.02     12.99 o 
  12   4   1       61.85       79.77      6.12 o 
 -12   5   1       45.42       44.15      4.78 o 
 -11   5   1      178.26      187.50      7.02 o 
 -10   5   1        0.88        4.53      2.45 o 
  -9   5   1       18.04       12.75      2.77 o 
  -8   5   1      191.70      194.52      6.25 o 
  -7   5   1      114.22      111.74      4.22 o 
  -6   5   1       49.71       48.24      2.92 o 
  -5   5   1      213.19      222.39      5.17 o 
  -4   5   1      325.14      333.16      6.37 o 
  -3   5   1        5.83        5.31      1.39 o 
  -2   5   1       80.35       77.18      3.24 o 
  -1   5   1        2.28        4.50      2.04 o 
   0   5   1      119.53      125.75      3.45 o 
   1   5   1      210.81      222.51      4.39 o 
   2   5   1      202.32      199.36      4.37 o 
   3   5   1       11.34       13.04      1.78 o 
   4   5   1       54.77       49.82      2.73 o 
   5   5   1       18.71       14.41      2.00 o 
   6   5   1      115.52      112.88      4.15 o 
   7   5   1       58.61       59.04      5.38 o 
   8   5   1       13.30       10.56      3.80 o 
   9   5   1       29.32       31.51      3.54 o 
  10   5   1       50.92       48.56      4.16 o 
  11   5   1       65.20       63.65      4.93 o 
 -10   6   1       38.46       39.41      4.08 o 
  -9   6   1       47.31       46.61      4.20 o 
  -8   6   1       30.91       31.02      3.15 o 
  -7   6   1        7.06        9.73      2.41 o 
  -6   6   1        3.61        3.20      1.85 o 
  -5   6   1      307.01      293.12      6.32 o 
  -4   6   1        4.00        7.45      2.71 o 
  -3   6   1       53.13       56.03      4.19 o 
  -2   6   1       20.23       22.34      3.98 o 
  -1   6   1       74.62       81.58      6.78 o 
   0   6   1       16.26       20.79      3.19 o 
   1   6   1     2310.30     2223.34     32.63 o 
   2   6   1       25.08       22.41      3.26 o 
   3   6   1        0.06       -2.87      1.92 o 
   4   6   1        3.38        2.83      1.59 o 
   5   6   1        0.43        0.65      1.60 o 
   6   6   1        0.19        0.39      1.75 o 
   7   6   1       14.67       10.03      2.34 o 
   8   6   1       93.92       96.35      5.37 o 
   9   6   1      193.64      201.09      9.59 o 
  10   6   1       89.27       84.97      4.84 o 
  -8   7   1       11.73        8.25      3.35 o 
  -7   7   1        0.00        1.92      3.71 o 
  -6   7   1        1.55       -1.27      2.47 o 
  -5   7   1       41.79       42.64      5.32 o 
  -4   7   1      223.99      214.08     12.75 o 
  -3   7   1       53.92       53.62      4.65 o 
  -2   7   1       30.44       39.83      5.46 o 
  -1   7   1        5.46        2.09      2.83 o 
   0   7   1       42.49       40.83      5.13 o 
   1   7   1       45.95       47.03      4.46 o 
   2   7   1      301.93      284.56      9.08 o 
   3   7   1        1.14       -2.71      2.23 o 
   4   7   1        0.91        4.38      2.61 o 
   5   7   1       45.45       54.63      4.93 o 
   6   7   1       25.62       29.59      4.21 o 
   7   7   1       16.49       20.07      3.96 o 
   8   7   1       12.21       13.26      3.66 o 
  -5   8   1        0.57        6.21      3.19 o 
  -4   8   1       67.43       58.23      8.44 o 
  -3   8   1       15.74       13.03      4.09 o 
  -2   8   1       40.97       31.56      5.29 o 
  -1   8   1        3.43       -0.56      3.17 o 
   0   8   1        6.41        4.13     10.84 o 
   1   8   1      178.93      169.16      9.75 o 
   2   8   1      336.20      333.89     11.64 o 
   3   8   1       12.81       15.18      3.84 o 
   4   8   1        0.85        2.02      3.04 o 
   5   8   1        0.09       -0.46      2.72 o 
 -14   0   2        0.76        2.87      4.95 o 
 -12   0   2      304.09      247.63     14.28 o 
 -10   0   2      104.89       89.06      7.94 o 
  -8   0   2        0.28        1.78      1.51 o 
  -6   0   2      483.84      536.30      9.84 o 
  -4   0   2     1376.55     1317.51     14.74 o 
  -2   0   2       78.54       80.93      2.41 o 
   0   0   2     1147.25     1063.03     11.36 o 
   2   0   2      948.97      911.22     12.59 o 
   4   0   2       56.39       40.09      2.74 o 
   6   0   2        1.92        4.47      2.82 o 
   8   0   2      659.30      637.63     14.28 o 
  10   0   2     1128.84     1036.25     21.06 o 
  12   0   2        1.62        1.82      3.08 o 
  14   0   2       62.47       65.88      7.11 o 
 -15   1   2        0.32       -2.29      3.32 o 
 -14   1   2       61.99       50.96      6.73 o 
 -13   1   2       20.44       20.88      4.38 o 
 -12   1   2      108.80       91.03     10.33 o 
 -11   1   2      170.09      136.63      8.81 o 
 -10   1   2      723.24      673.57     11.71 o 
  -9   1   2      134.54      128.33      5.67 o 
  -8   1   2      211.61      222.68      4.11 o 
  -7   1   2        1.92        1.18      0.91 o 
  -6   1   2      540.54      660.63      6.29 o 
  -5   1   2       17.24       18.37      1.02 o 
  -4   1   2     1661.14     1680.03     12.17 o 
  -3   1   2        2.38        0.95      0.60 o 
  -2   1   2       25.13       38.45      1.30 o 
  -1   1   2      413.88      384.21      3.61 o 
   0   1   2     5446.98     5259.12     40.24 o 
   1   1   2      247.89      231.31      2.64 o 
   2   1   2      311.20      264.56      4.29 o 
   3   1   2       18.43       14.73      1.05 o 
   4   1   2     1171.80     1115.81     10.98 o 
   5   1   2      131.48      156.19      3.67 o 
   6   1   2       53.18       45.73      2.41 o 
   7   1   2       11.80       14.65      2.02 o 
   8   1   2       12.64       15.89      2.40 o 
   9   1   2       81.39       76.86      4.35 o 
  10   1   2       54.91       36.78      3.16 o 
  11   1   2      117.52       99.48      4.77 o 
  12   1   2        3.23        2.04      2.20 o 
  13   1   2       33.94       32.25      3.75 o 
  14   1   2       28.52       21.65      5.68 o 
 -14   2   2        2.56        5.67      3.20 o 
 -13   2   2        0.34        0.67      2.59 o 
 -12   2   2        1.25        1.29      2.42 o 
 -11   2   2       66.86       69.60      4.73 o 
 -10   2   2        0.12        0.07      1.47 o 
  -9   2   2        2.99        3.27      1.55 o 
  -8   2   2      188.40      179.13      3.90 o 
  -7   2   2      394.89      356.50      4.35 o 
  -6   2   2       81.34      103.64      3.84 o 
  -5   2   2        0.26       -0.45      0.73 o 
  -4   2   2       26.15       29.35      1.93 o 
  -3   2   2      224.41      218.61      3.42 o 
  -2   2   2      487.09      461.46      7.32 o 
  -1   2   2      545.39      551.43      5.88 o 
   0   2   2     3971.01     3953.88     31.43 o 
   1   2   2        1.04        1.51      1.65 o 
   2   2   2       10.31       13.38      0.82 o 
   3   2   2      367.68      375.34      4.37 o 
   4   2   2        8.00        4.47      0.69 o 
   5   2   2      219.27      213.99      4.17 o 
   6   2   2      403.92      420.81      6.43 o 
   7   2   2      573.65      529.21      7.00 o 
   8   2   2      233.52      220.68      5.04 o 
   9   2   2      108.67      108.41      4.34 o 
  10   2   2       36.08       40.43      4.52 o 
  11   2   2        8.51        7.98      2.34 o 
  12   2   2        3.22        6.43      2.48 o 
  13   2   2      131.55      144.34      8.23 o 
 -14   3   2       21.33       22.73      5.35 o 
 -13   3   2       18.74       25.20      4.93 o 
 -12   3   2       31.81       43.06      5.61 o 
 -11   3   2       29.47       29.48      3.59 o 
 -10   3   2      272.03      262.86      6.65 o 
  -9   3   2     1827.42     1700.69     20.76 o 
  -8   3   2      161.17      153.22      4.18 o 
  -7   3   2      787.62      780.05      8.52 o 
  -6   3   2      792.93      824.73      8.58 o 
  -5   3   2       26.82       23.27      1.60 o 
  -4   3   2       31.18       32.82      2.57 o 
  -3   3   2       52.00       65.01      3.20 o 
  -2   3   2      786.64      808.90      9.70 o 
  -1   3   2      434.17      483.14      5.27 o 
   0   3   2     1524.05     1578.89     12.83 o 
   1   3   2     2104.05     2140.05     18.85 o 
   2   3   2        1.50        3.70      1.20 o 
   3   3   2        2.43        4.41      0.82 o 
   4   3   2      228.86      248.97      3.59 o 
   5   3   2        0.18        0.65      0.88 o 
   6   3   2       68.13       68.14      2.41 o 
   7   3   2      688.97      692.17      8.34 o 
   8   3   2      257.79      252.53      6.37 o 
   9   3   2      138.57      124.15      5.07 o 
  10   3   2       67.36       66.00      4.50 o 
  11   3   2       56.96       53.86      4.89 o 
  12   3   2      108.08      109.98     10.59 o 
  13   3   2        9.86        7.29      3.44 o 
 -13   4   2        3.17        1.65      3.62 o 
 -12   4   2       13.54       20.28      3.14 o 
 -11   4   2        0.01       -1.81      1.90 o 
 -10   4   2      244.14      255.23      8.40 o 
  -9   4   2        0.62        0.79      1.91 o 
  -8   4   2      136.29      141.33      5.00 o 
  -7   4   2        0.00       -0.58      2.00 o 
  -6   4   2      329.28      332.37      6.84 o 
  -5   4   2       16.62       18.77      1.47 o 
  -4   4   2      514.23      520.04      6.20 o 
  -3   4   2      107.41      114.11      6.75 o 
  -2   4   2      176.60      164.80      4.02 o 
  -1   4   2       18.41       19.42      1.27 o 
   0   4   2     1867.25     1858.48     17.10 o 
   1   4   2       30.89       43.31      2.03 o 
   2   4   2     1827.38     1844.27     17.64 o 
   3   4   2      242.77      244.29      4.96 o 
   4   4   2       97.04       93.72      4.89 o 
   5   4   2      153.48      151.12      5.68 o 
   6   4   2        2.03        4.26      1.75 o 
   7   4   2      155.64      150.42      5.29 o 
   8   4   2     1899.28     1883.32     23.17 o 
   9   4   2       46.79       51.65      3.87 o 
  10   4   2       19.81       16.12      3.53 o 
  11   4   2       59.97       57.71      4.55 o 
  12   4   2        2.59       -0.85      2.83 o 
 -12   5   2       19.07       22.38      3.56 o 
 -11   5   2       15.67       11.86      2.90 o 
 -10   5   2        8.61        9.20      3.06 o 
  -9   5   2       47.42       45.78      7.97 o 
  -8   5   2        5.14        6.00      2.14 o 
  -7   5   2      178.54      193.09      6.02 o 
  -6   5   2      130.81      132.82      4.79 o 
  -5   5   2       22.11       26.45      2.60 o 
  -4   5   2        0.32        0.59      1.43 o 
  -3   5   2       42.16       36.01      2.67 o 
  -2   5   2      413.23      430.37      7.40 o 
  -1   5   2       51.13       67.86      3.85 o 
   0   5   2        1.95        2.76      1.18 o 
   1   5   2      309.44      309.59      5.43 o 
   2   5   2        0.00        0.00      1.20 o 
   3   5   2       50.85       45.50      2.57 o 
   4   5   2      313.53      324.42      6.29 o 
   5   5   2       81.84       80.86      3.52 o 
   6   5   2      234.41      242.66      5.91 o 
   7   5   2      144.27      149.31      5.58 o 
   8   5   2      101.98      102.14      4.97 o 
   9   5   2        1.37        3.22      3.12 o 
  10   5   2        6.23        9.18      2.87 o 
  11   5   2        3.42        0.97      2.52 o 
 -11   6   2        6.49        8.08      2.95 o 
 -10   6   2       66.74       72.04      4.89 o 
  -9   6   2        9.66       10.55      2.73 o 
  -8   6   2       60.93       65.31      4.29 o 
  -7   6   2        9.38        7.60      3.12 o 
  -6   6   2       13.56       15.95      2.58 o 
  -5   6   2      137.95      139.64      6.13 o 
  -4   6   2      163.83      154.42      6.29 o 
  -3   6   2        0.45        1.98      2.11 o 
  -2   6   2       23.25       23.04      3.57 o 
  -1   6   2        6.74        2.92      2.26 o 
   0   6   2      529.39      514.10     11.35 o 
   1   6   2      785.03      761.30     14.38 o 
   2   6   2      290.78      286.23      8.47 o 
   3   6   2       60.62       54.89      4.34 o 
   4   6   2       10.85       12.47      2.04 o 
   5   6   2      201.88      200.72      5.53 o 
   6   6   2      180.21      174.59      5.44 o 
   7   6   2      103.78      110.05      4.71 o 
   8   6   2      205.82      220.37      8.01 o 
   9   6   2       58.17       58.54      4.17 o 
  10   6   2       18.60       13.66      2.90 o 
  -9   7   2       82.81       97.96      6.77 o 
  -8   7   2        8.97        7.88      4.12 o 
  -7   7   2      261.68      252.92      9.25 o 
  -6   7   2        5.89       -0.12      2.49 o 
  -5   7   2        8.65        8.41      2.96 o 
  -4   7   2        6.18        4.33      3.88 o 
  -3   7   2       92.73       81.97      5.43 o 
  -2   7   2      336.84      321.32     16.14 o 
  -1   7   2       33.50       28.64      4.63 o 
   0   7   2        1.98       -1.88      2.21 o 
   1   7   2       44.41       43.40      4.57 o 
   2   7   2       14.52       13.88      3.25 o 
   3   7   2        3.31       -0.08      3.05 o 
   4   7   2      133.82      129.21      6.72 o 
   5   7   2       27.04       29.08      4.15 o 
   6   7   2       18.15       15.96      6.79 o 
   7   7   2        2.93        1.61      2.92 o 
   8   7   2       11.80       10.02      3.54 o 
  -6   8   2        0.29        1.02      3.41 o 
  -5   8   2       40.18       39.81      4.88 o 
  -4   8   2        0.87        5.29      3.36 o 
  -3   8   2        0.64       -0.13      2.70 o 
  -2   8   2       15.18       11.41      4.81 o 
  -1   8   2       69.51       71.73      6.91 o 
   0   8   2       60.33       53.53      6.25 o 
   1   8   2      565.07      480.84     12.82 o 
   2   8   2        6.72        6.57      3.21 o 
   3   8   2       17.55       18.46      4.28 o 
   4   8   2        7.96        4.21      3.16 o 
   5   8   2       58.23       57.23      6.40 o 
 -15   0   3       17.14       17.43      6.96 o 
 -13   0   3        0.36       -1.89      3.57 o 
 -11   0   3      132.88      103.39      9.16 o 
  -9   0   3      186.33      184.80      6.12 o 
  -7   0   3       48.40       83.87      4.99 o 
  -5   0   3     1177.97     1217.40     17.70 o 
  -3   0   3     4463.43     4538.65    105.67 o 
  -1   0   3     7571.91     7459.18     88.21 o 
   1   0   3      252.57      298.37      4.42 o 
   3   0   3     6846.97     6878.14     85.42 o 
   5   0   3       40.57       63.07      3.69 o 
   7   0   3        1.18       -2.65      1.76 o 
   9   0   3      926.79      879.73     18.42 o 
  11   0   3        9.15        7.01      3.36 o 
  13   0   3       11.86       13.76      4.45 o 
 -15   1   3       79.45       97.84      7.98 o 
 -14   1   3       31.29       29.58      5.14 o 
 -13   1   3      122.26      135.34      9.61 o 
 -12   1   3        0.01        1.81      2.86 o 
 -11   1   3      350.30      342.72     11.14 o 
 -10   1   3      285.08      268.89     15.54 o 
  -9   1   3      175.47      181.75      4.36 o 
  -8   1   3       50.95       54.39      2.57 o 
  -7   1   3       16.98       25.34      1.51 o 
  -6   1   3       19.72       25.06      1.31 o 
  -5   1   3     3790.78     4015.50     29.29 o 
  -4   1   3      221.19      228.29      3.08 o 
  -3   1   3     2064.42     2030.61     16.62 o 
  -2   1   3     2279.80     2203.89     16.19 o 
  -1   1   3    10023.51     9652.62     66.32 o 
   0   1   3     3933.65     3735.02     26.52 o 
   1   1   3     4080.87     4043.57     28.93 o 
   2   1   3       69.64       59.84      1.37 o 
   3   1   3     3958.42     4048.74     27.17 o 
   4   1   3       22.81       20.04      1.45 o 
   5   1   3     1129.84     1291.08     13.05 o 
   6   1   3       90.34      101.85      3.49 o 
   7   1   3        6.50        5.10      1.58 o 
   8   1   3       70.40       56.03      3.72 o 
   9   1   3      338.50      323.35      7.26 o 
  10   1   3       76.55       72.01      5.61 o 
  11   1   3       94.56       88.58      4.59 o 
  12   1   3        0.18        1.67      2.56 o 
  13   1   3        0.16        0.49      2.40 o 
 -14   2   3        1.70        1.68      2.75 o 
 -13   2   3       10.90        7.36      2.81 o 
 -12   2   3       75.11       63.39      4.66 o 
 -11   2   3        0.06        0.20      2.03 o 
 -10   2   3       10.60        6.40      1.87 o 
  -9   2   3      236.03      227.21      4.98 o 
  -8   2   3        7.18        6.84      1.03 o 
  -7   2   3        5.15        6.81      0.99 o 
  -6   2   3      197.39      172.02      2.87 o 
  -5   2   3       70.47       73.64      2.68 o 
  -4   2   3       32.79       30.71      1.51 o 
  -3   2   3       67.16       69.26      2.09 o 
  -2   2   3      474.76      456.05      5.30 o 
  -1   2   3       23.55       25.31      2.07 o 
   0   2   3      230.76      224.46      3.87 o 
   1   2   3      274.38      271.43      4.05 o 
   2   2   3     1590.51     1626.82     12.04 o 
   3   2   3     1600.74     1706.88     12.79 o 
   4   2   3      291.64      328.17      3.80 o 
   5   2   3       14.86       18.57      1.64 o 
   6   2   3        0.04        0.24      0.99 o 
   7   2   3      377.38      357.32      6.65 o 
   8   2   3     1035.59     1002.85     12.25 o 
   9   2   3     1495.00     1455.33     18.24 o 
  10   2   3       94.58       82.58      4.16 o 
  11   2   3       23.67       19.14      2.88 o 
  12   2   3       17.43       19.83      3.79 o 
  13   2   3       24.99       33.26      4.83 o 
 -14   3   3      140.94      150.42      9.55 o 
 -13   3   3       40.87       57.19      6.62 o 
 -12   3   3        8.92        5.45      3.54 o 
 -11   3   3       15.14       16.50      2.50 o 
 -10   3   3      479.29      461.24      7.92 o 
  -9   3   3       76.65       74.41      3.23 o 
  -8   3   3      105.13      100.56      4.32 o 
  -7   3   3       73.29       75.90      3.27 o 
  -6   3   3        0.05       -0.83      1.01 o 
  -5   3   3      615.10      611.76     10.13 o 
  -4   3   3      570.18      593.06      8.31 o 
  -3   3   3      234.71      255.70      4.81 o 
  -2   3   3       14.39       16.04      1.48 o 
  -1   3   3        6.99        9.91      1.15 o 
   0   3   3      308.31      336.92      4.60 o 
   1   3   3      667.99      715.67      8.63 o 
   2   3   3      248.76      269.88      3.93 o 
   3   3   3      184.32      176.57      3.34 o 
   4   3   3      110.65      102.31      2.12 o 
   5   3   3       26.91       23.17      1.71 o 
   6   3   3       30.21       29.03      1.80 o 
   7   3   3      625.02      632.06      8.02 o 
   8   3   3       22.91       25.77      2.07 o 
   9   3   3       12.87        9.59      2.37 o 
  10   3   3        3.59        3.81      2.26 o 
  11   3   3        2.24        6.05      2.90 o 
  12   3   3        8.95        6.72      3.14 o 
  13   3   3       25.05       28.21      4.68 o 
 -13   4   3       18.99       14.71      4.53 o 
 -12   4   3       12.69       14.82      2.88 o 
 -11   4   3        4.26        2.93      2.06 o 
 -10   4   3       13.65       17.33      3.22 o 
  -9   4   3       18.60       15.83      2.95 o 
  -8   4   3        3.88        3.61      2.61 o 
  -7   4   3        1.97        0.66      1.43 o 
  -6   4   3       19.55       22.12      1.81 o 
  -5   4   3      101.80       98.73      3.63 o 
  -4   4   3       54.58       54.98      2.73 o 
  -3   4   3       26.21       28.99      2.06 o 
  -2   4   3      166.92      161.69      3.96 o 
  -1   4   3      144.34      164.14      3.09 o 
   0   4   3      704.17      713.57      8.36 o 
   1   4   3      321.51      346.51      5.52 o 
   2   4   3      353.45      351.67      5.81 o 
   3   4   3       38.34       37.95      2.26 o 
   4   4   3       28.74       26.54      2.38 o 
   5   4   3      637.80      635.94     10.35 o 
   6   4   3       78.22       71.32      3.75 o 
   7   4   3       10.34       10.56      2.33 o 
   8   4   3      122.30      113.14      5.02 o 
   9   4   3      169.64      182.22      6.42 o 
  10   4   3      149.04      138.47      5.99 o 
  11   4   3       52.57       49.98      4.41 o 
  12   4   3        4.19       -0.21      3.12 o 
 -12   5   3        3.43        1.32      2.49 o 
 -11   5   3       40.69       48.90      7.89 o 
 -10   5   3      290.62      297.55      8.04 o 
  -9   5   3      170.58      164.82      6.46 o 
  -8   5   3       71.43       81.24      4.29 o 
  -7   5   3      142.01      145.85      5.15 o 
  -6   5   3       47.01       48.88      4.84 o 
  -5   5   3      120.09      115.91      4.32 o 
  -4   5   3       35.43       35.94      2.65 o 
  -3   5   3        6.08        2.84      1.45 o 
  -2   5   3        4.31        5.62      1.53 o 
  -1   5   3       86.46       87.97      3.08 o 
   0   5   3      510.29      532.86      9.09 o 
   1   5   3      516.04      536.05      7.68 o 
   2   5   3      777.97      785.46     10.08 o 
   3   5   3      200.53      198.28      5.88 o 
   4   5   3       19.05       23.84      2.26 o 
   5   5   3      117.93      103.09      3.99 o 
   6   5   3      304.75      291.82      7.36 o 
   7   5   3      343.51      358.58      8.51 o 
   8   5   3      234.67      250.05      7.41 o 
   9   5   3       20.22       28.62      3.60 o 
  10   5   3        0.40        2.25      2.43 o 
  11   5   3        2.94        3.19      2.66 o 
 -11   6   3       13.59       16.61      3.03 o 
 -10   6   3        0.06       -0.49      2.38 o 
  -9   6   3       28.98       31.86      3.57 o 
  -8   6   3       34.75       48.43      3.87 o 
  -7   6   3        0.03       -2.20      1.89 o 
  -6   6   3       27.24       22.13      3.33 o 
  -5   6   3        1.95        5.47      2.44 o 
  -4   6   3       14.62       15.22      2.94 o 
  -3   6   3       49.94       51.74      6.16 o 
  -2   6   3        6.30        8.83      2.51 o 
  -1   6   3        3.19       -1.41      3.12 o 
   0   6   3     1031.23      991.10     16.88 o 
   1   6   3        1.34       -0.37      2.58 o 
   2   6   3       45.91       47.66      4.05 o 
   3   6   3        6.10        6.97      2.10 o 
   4   6   3       43.04       40.95      2.98 o 
   5   6   3        3.55        2.70      1.83 o 
   6   6   3       90.69       81.42      4.86 o 
   7   6   3       92.34       90.28      4.41 o 
   8   6   3        9.73        9.22      2.52 o 
   9   6   3       50.63       50.46      4.09 o 
  -9   7   3      219.51      227.26     12.38 o 
  -8   7   3      318.43      325.52     10.66 o 
  -7   7   3        7.25        6.65      3.17 o 
  -6   7   3       51.30       47.42      4.73 o 
  -5   7   3      222.89      209.07      8.05 o 
  -4   7   3       49.11       43.95      5.09 o 
  -3   7   3       96.95       95.13      5.65 o 
  -2   7   3      102.58      108.36      7.34 o 
  -1   7   3       70.65       67.40      6.02 o 
   0   7   3       16.15       15.98      3.33 o 
   1   7   3      382.23      356.34     13.02 o 
   2   7   3      375.20      347.26     13.37 o 
   3   7   3      221.01      220.16      8.82 o 
   4   7   3        4.46        2.54      2.79 o 
   5   7   3       28.80       25.74      5.58 o 
   6   7   3       15.32       10.81      3.37 o 
   7   7   3       13.63       18.07      3.94 o 
  -5   8   3       46.04       44.41      5.07 o 
  -4   8   3       72.46       67.86      5.65 o 
  -3   8   3       68.40       79.11      7.23 o 
  -2   8   3       48.21       60.76     13.30 o 
  -1   8   3       73.86       66.37      6.77 o 
   0   8   3      268.96      236.55     22.24 o 
   1   8   3      100.42       87.57      6.73 o 
   2   8   3       18.41       10.38      3.45 o 
   3   8   3       49.67       49.88      5.16 o 
   4   8   3        5.98        8.00      3.46 o 
 -14   0   4      213.44      228.56     14.91 o 
 -12   0   4      144.45      122.65     10.12 o 
 -10   0   4       95.12      105.39      5.24 o 
  -8   0   4      823.99      903.44     21.92 o 
  -6   0   4      104.91      129.79      3.72 o 
  -4   0   4      371.42      377.13      7.40 o 
  -2   0   4     5525.58     5308.98     90.70 o 
   0   0   4     1978.98     1905.52     24.67 o 
   2   0   4      108.71      118.76      3.11 o 
   4   0   4      137.19      111.00      4.59 o 
   6   0   4      991.15      970.15     17.71 o 
   8   0   4      429.24      435.49     11.69 o 
  10   0   4      282.32      278.64     10.29 o 
  12   0   4        0.70       -2.96      3.17 o 
 -15   1   4       29.56       24.02      5.10 o 
 -14   1   4       41.73       59.69      6.22 o 
 -13   1   4        8.66        5.70      3.31 o 
 -12   1   4       33.93       36.42      4.72 o 
 -11   1   4       12.07       12.41      2.46 o 
 -10   1   4       15.05       10.22      2.31 o 
  -9   1   4       73.61       68.90      3.18 o 
  -8   1   4       90.25      102.57      2.83 o 
  -7   1   4     1191.29     1215.83     12.05 o 
  -6   1   4      473.61      541.98      6.00 o 
  -5   1   4       58.89       50.13      1.86 o 
  -4   1   4      322.25      333.25      3.90 o 
  -3   1   4      832.20      773.21      6.81 o 
  -2   1   4     4524.91     4350.51     28.47 o 
  -1   1   4     3128.47     3017.92     20.17 o 
   0   1   4     5025.05     4869.00     34.38 o 
   1   1   4      186.08      169.14      2.57 o 
   2   1   4        4.04        3.72      0.64 o 
   3   1   4       64.65       64.74      1.57 o 
   4   1   4      755.34      831.28      7.11 o 
   5   1   4       14.13       17.02      1.57 o 
   6   1   4        0.00        4.43      1.40 o 
   7   1   4       57.01       56.40      3.01 o 
   8   1   4      359.73      334.26     11.83 o 
   9   1   4        0.21       -0.51      2.78 o 
  10   1   4        0.15        1.36      1.94 o 
  11   1   4        4.69        3.60      2.29 o 
  12   1   4       29.44       25.98      3.45 o 
  13   1   4       13.31       16.45      4.80 o 
 -14   2   4      100.19      100.63      6.52 o 
 -13   2   4        1.88        2.26      2.50 o 
 -12   2   4       41.81       33.53      4.20 o 
 -11   2   4       63.22       71.77      3.78 o 
 -10   2   4        0.56        2.57      1.75 o 
  -9   2   4       18.34       18.97      1.97 o 
  -8   2   4        0.46        0.65      0.89 o 
  -7   2   4      251.92      219.25      3.48 o 
  -6   2   4      109.55      103.02      2.56 o 
  -5   2   4     1555.22     1553.49     13.10 o 
  -4   2   4      700.60      765.18      8.20 o 
  -3   2   4       48.79       53.47      2.36 o 
  -2   2   4      752.96      814.68      7.46 o 
  -1   2   4      348.35      356.44      4.64 o 
   0   2   4     3829.04     3775.62     30.35 o 
   1   2   4      144.71      128.54      3.11 o 
   2   2   4        8.28        5.65      0.83 o 
   3   2   4     1346.03     1405.63     11.09 o 
   4   2   4        1.16        1.34      0.77 o 
   5   2   4      117.28      125.41      3.44 o 
   6   2   4      706.74      684.34      8.18 o 
   7   2   4        0.97        0.14      1.19 o 
   8   2   4      122.36      124.41      4.56 o 
   9   2   4      319.20      300.53      7.10 o 
  10   2   4       49.28       49.07      3.58 o 
  11   2   4        0.05       -1.69      1.80 o 
  12   2   4       10.93       20.52      3.94 o 
  13   2   4       22.95       21.68      4.33 o 
 -14   3   4        0.71        2.90      3.77 o 
 -13   3   4       72.66       94.01      7.35 o 
 -12   3   4      111.42      111.53      5.84 o 
 -11   3   4        1.22        0.55      2.04 o 
 -10   3   4      126.31      123.40      4.77 o 
  -9   3   4      712.28      709.50      9.80 o 
  -8   3   4        2.92        3.07      1.08 o 
  -7   3   4      542.00      554.34      6.82 o 
  -6   3   4      299.82      354.46      5.70 o 
  -5   3   4        0.34        1.90      0.95 o 
  -4   3   4     2293.31     2435.69     24.10 o 
  -3   3   4      183.25      196.02      4.09 o 
  -2   3   4       15.06       18.19      1.38 o 
  -1   3   4        2.51        0.93      1.27 o 
   0   3   4        3.33        3.16      1.01 o 
   1   3   4       43.46       50.59      2.47 o 
   2   3   4      278.05      288.86      4.44 o 
   3   3   4      105.13      114.01      2.79 o 
   4   3   4     1161.77     1249.99     10.47 o 
   5   3   4      253.82      263.56      4.39 o 
   6   3   4       10.06       12.43      1.50 o 
   7   3   4       61.94       56.58      2.54 o 
   8   3   4        7.05        6.71      2.36 o 
   9   3   4        3.90       -1.92      1.85 o 
  10   3   4        5.30        9.13      3.01 o 
  11   3   4       51.02       52.83      5.09 o 
  12   3   4        2.20        2.57      3.18 o 
 -13   4   4       14.31       12.65      4.82 o 
 -12   4   4       14.96       17.74      5.01 o 
 -11   4   4      160.17      161.18      5.91 o 
 -10   4   4      653.53      637.69     14.47 o 
  -9   4   4        8.49       10.97      2.21 o 
  -8   4   4       22.06       26.76      2.63 o 
  -7   4   4       23.28       21.59      1.72 o 
  -6   4   4       18.27       17.93      2.12 o 
  -5   4   4      223.50      243.72      5.49 o 
  -4   4   4       23.43       22.93      2.08 o 
  -3   4   4       47.74       53.29      2.59 o 
  -2   4   4       87.77       92.85      2.83 o 
  -1   4   4       59.34       62.65      2.30 o 
   0   4   4       26.38       31.06      1.46 o 
   1   4   4       10.44       13.70      1.58 o 
   2   4   4      323.71      332.44      6.16 o 
   3   4   4       22.87       21.56      1.64 o 
   4   4   4        1.33        1.15      1.50 o 
   5   4   4       66.52       62.11      3.94 o 
   6   4   4      133.43      133.08      4.88 o 
   7   4   4       30.87       34.23      3.19 o 
   8   4   4       23.12       26.39      4.08 o 
   9   4   4      137.51      128.73      5.70 o 
  10   4   4        9.76       11.76      2.86 o 
  11   4   4        4.01        6.75      2.81 o 
 -12   5   4      153.88      169.96      6.75 o 
 -11   5   4       50.12       49.19      4.01 o 
 -10   5   4      381.41      398.40      8.98 o 
  -9   5   4       23.59       29.53      2.84 o 
  -8   5   4       89.44       93.40      4.45 o 
  -7   5   4       75.35       72.92      3.28 o 
  -6   5   4       92.66       94.58      4.12 o 
  -5   5   4      128.38      143.13      4.69 o 
  -4   5   4     1237.19     1209.49     15.25 o 
  -3   5   4        0.00        0.80      1.36 o 
  -2   5   4       15.71       17.15      1.91 o 
  -1   5   4       31.56       32.86      2.39 o 
   0   5   4      206.04      209.67      4.55 o 
   1   5   4      318.95      323.67      5.89 o 
   2   5   4       21.45       25.23      2.80 o 
   3   5   4        0.08        0.04      1.36 o 
   4   5   4      401.70      385.41      7.17 o 
   5   5   4        4.78        9.30      1.97 o 
   6   5   4      246.61      246.48      6.90 o 
   7   5   4       77.63       81.15      4.91 o 
   8   5   4        5.96        5.54      2.37 o 
   9   5   4        4.62        6.03      2.59 o 
  10   5   4        5.64        1.85      3.45 o 
 -11   6   4        2.36        0.83      2.34 o 
 -10   6   4       93.54       93.34      4.71 o 
  -9   6   4        0.42        0.26      1.91 o 
  -8   6   4       18.13       20.25      4.01 o 
  -7   6   4        2.12        3.39      2.14 o 
  -6   6   4        4.91        4.46      2.49 o 
  -5   6   4      105.76      103.17      5.47 o 
  -4   6   4        0.01        2.48      2.10 o 
  -3   6   4       18.95       21.21      3.41 o 
  -2   6   4       52.77       43.35      4.71 o 
  -1   6   4      266.35      253.49      7.82 o 
   0   6   4      616.10      598.18     12.42 o 
   1   6   4       77.97       71.66      4.65 o 
   2   6   4       16.07       15.23      3.19 o 
   3   6   4       23.33       25.22      2.61 o 
   4   6   4       12.40        7.98      1.97 o 
   5   6   4        4.01        2.58      1.90 o 
   6   6   4      365.73      345.37      7.76 o 
   7   6   4        4.76        1.39      2.01 o 
   8   6   4       32.20       36.26      4.76 o 
   9   6   4       18.23       15.77      3.02 o 
  -9   7   4       52.22       56.52      5.24 o 
  -8   7   4      203.87      232.82      8.99 o 
  -7   7   4       14.10       14.46      3.54 o 
  -6   7   4        0.77        0.76      2.57 o 
  -5   7   4       44.72       50.13      4.74 o 
  -4   7   4       39.77       36.38      4.19 o 
  -3   7   4       14.40       10.47      3.27 o 
  -2   7   4        6.86        3.91      3.11 o 
  -1   7   4       96.79       86.19      6.56 o 
   0   7   4        1.23       -0.04      2.35 o 
   1   7   4       70.07       61.68      4.91 o 
   2   7   4        5.40        3.17      2.68 o 
   3   7   4        1.24        1.31      2.49 o 
   4   7   4        6.30        7.83      3.09 o 
   5   7   4        2.61        5.43      5.31 o 
   6   7   4       97.14       94.76      6.55 o 
   7   7   4        9.84        8.70      3.47 o 
  -5   8   4        1.24        0.86      2.87 o 
  -4   8   4        0.57       -0.82      2.77 o 
  -3   8   4       57.41       54.97      6.89 o 
  -2   8   4      144.63      158.69     16.05 o 
  -1   8   4       32.95       34.94     13.21 o 
   0   8   4       34.26       24.85      7.54 o 
   1   8   4       34.48       35.67      4.65 o 
   2   8   4       54.44       56.67      5.50 o 
   3   8   4        1.95        2.80      2.95 o 
   4   8   4        0.00        0.96      2.97 o 
 -15   0   5        0.65        0.58      5.12 o 
 -13   0   5        5.20        6.90      4.84 o 
 -11   0   5       44.57       28.15      6.02 o 
  -9   0   5      569.67      533.85     17.10 o 
  -7   0   5       43.23       42.51      3.79 o 
  -5   0   5      933.53      905.61     14.51 o 
  -3   0   5      248.75      261.27      7.75 o 
  -1   0   5        1.43        3.25      1.33 o 
   1   0   5        0.01        1.46      1.06 o 
   3   0   5      594.15      594.51      7.49 o 
   5   0   5       31.49       24.34      1.96 o 
   7   0   5      161.11      166.94      7.11 o 
   9   0   5       28.65       36.22      4.66 o 
  11   0   5       18.39       20.01      4.36 o 
  13   0   5      161.47      170.14      9.87 o 
 -15   1   5       48.17       51.80      9.67 o 
 -14   1   5       86.76       85.97      7.14 o 
 -13   1   5        8.77        3.80      3.76 o 
 -12   1   5       13.90       20.60      4.15 o 
 -11   1   5      793.69      759.11     20.17 o 
 -10   1   5      112.74      108.16      3.82 o 
  -9   1   5      157.35      157.45      3.76 o 
  -8   1   5       75.76       76.14      2.63 o 
  -7   1   5     1346.43     1445.17     14.11 o 
  -6   1   5     1039.92     1009.25     11.64 o 
  -5   1   5      779.45      798.98      7.54 o 
  -4   1   5      278.08      295.74      3.70 o 
  -3   1   5     1253.78     1317.41      9.79 o 
  -2   1   5      204.18      178.07      2.28 o 
  -1   1   5      571.18      540.53      5.87 o 
   0   1   5      206.05      217.67      3.36 o 
   1   1   5        4.59        2.78      0.78 o 
   2   1   5       55.86       54.52      1.55 o 
   3   1   5     1551.90     1640.60     12.51 o 
   4   1   5       10.33       14.60      0.98 o 
   5   1   5       19.93       22.64      1.39 o 
   6   1   5       72.76       73.22      3.26 o 
   7   1   5      627.77      613.60      9.93 o 
   8   1   5       99.39       85.33      3.98 o 
   9   1   5       91.58       91.51      5.54 o 
  10   1   5       41.08       37.79      3.64 o 
  11   1   5       38.95       40.22      3.70 o 
  12   1   5       73.90       65.87      4.61 o 
  13   1   5        1.98        2.52      2.79 o 
 -14   2   5       17.96       20.96      4.42 o 
 -13   2   5        7.18        7.74      3.21 o 
 -12   2   5       86.70      101.21      4.59 o 
 -11   2   5      284.66      248.79      7.48 o 
 -10   2   5      949.23      919.09     18.84 o 
  -9   2   5     1003.20      975.49     10.14 o 
  -8   2   5       22.29       13.64      1.33 o 
  -7   2   5      887.24      875.73      8.92 o 
  -6   2   5       37.53       30.08      1.56 o 
  -5   2   5       79.78       83.03      2.70 o 
  -4   2   5     1764.37     1765.04     14.33 o 
  -3   2   5      299.56      319.46      4.07 o 
  -2   2   5      528.67      508.76      5.35 o 
  -1   2   5      715.74      756.04      7.89 o 
   0   2   5       91.39       94.86      2.48 o 
   1   2   5        5.73        6.17      1.07 o 
   2   2   5       58.61       59.75      2.11 o 
   3   2   5      431.59      433.96      5.32 o 
   4   2   5        2.78        1.22      0.66 o 
   5   2   5       50.16       50.86      2.16 o 
   6   2   5      190.82      177.95      3.97 o 
   7   2   5      751.15      726.37      9.13 o 
   8   2   5       13.88       14.23      2.31 o 
   9   2   5       55.31       46.56      3.60 o 
  10   2   5      124.32      111.15      4.48 o 
  11   2   5       23.11       14.44      2.62 o 
  12   2   5        1.55        1.08      2.89 o 
 -14   3   5      181.85      219.50     16.45 o 
 -13   3   5       15.81       16.35      4.67 o 
 -12   3   5      206.87      221.09      6.55 o 
 -11   3   5      201.03      198.33      6.01 o 
 -10   3   5        5.21        4.88      1.66 o 
  -9   3   5      359.61      361.53      6.63 o 
  -8   3   5      327.56      330.55      4.84 o 
  -7   3   5      215.73      223.96      4.61 o 
  -6   3   5      826.72      829.81      8.21 o 
  -5   3   5       32.63       31.91      1.56 o 
  -4   3   5        6.38       10.47      1.37 o 
  -3   3   5       37.67       42.58      1.76 o 
  -2   3   5       79.77       74.13      2.45 o 
  -1   3   5     1454.55     1509.73     16.06 o 
   0   3   5       64.82       74.65      3.78 o 
   1   3   5        0.22        3.10      0.97 o 
   2   3   5      142.29      157.42      3.40 o 
   3   3   5     1141.47     1208.03     11.27 o 
   4   3   5        0.45        0.87      0.79 o 
   5   3   5       19.68       16.94      1.54 o 
   6   3   5        8.75        7.12      1.43 o 
   7   3   5      123.45      124.80      4.13 o 
   8   3   5        8.19       10.82      2.36 o 
   9   3   5        1.95        2.28      2.12 o 
  10   3   5        7.38        7.88      3.07 o 
  11   3   5      239.55      258.94      9.58 o 
  12   3   5       20.77       10.44      7.56 o 
 -13   4   5        3.43        2.02      2.81 o 
 -12   4   5       16.58       12.41      3.08 o 
 -11   4   5       14.67       16.06      2.73 o 
 -10   4   5      457.32      468.39     12.35 o 
  -9   4   5      172.83      168.59      5.39 o 
  -8   4   5       13.57       17.24      2.62 o 
  -7   4   5      515.57      531.70      6.65 o 
  -6   4   5      102.19      108.16      3.17 o 
  -5   4   5       13.34       14.71      1.72 o 
  -4   4   5      222.57      236.27      5.90 o 
  -3   4   5       94.98       88.79      4.13 o 
  -2   4   5       41.47       40.73      2.09 o 
  -1   4   5       69.03       72.28      2.26 o 
   0   4   5      161.03      165.13      3.05 o 
   1   4   5      109.83      102.46      2.88 o 
   2   4   5        0.45       -1.45      0.97 o 
   3   4   5       37.28       41.95      2.29 o 
   4   4   5        9.98       13.55      1.88 o 
   5   4   5       18.09       20.29      2.76 o 
   6   4   5      200.42      194.83      5.99 o 
   7   4   5       70.43       60.88      3.97 o 
   8   4   5       10.32       10.08      2.46 o 
   9   4   5        5.59        6.60      2.53 o 
  10   4   5        0.76        4.81      2.49 o 
  11   4   5       26.93       28.13      4.63 o 
 -12   5   5        3.13       -0.03      2.12 o 
 -11   5   5       32.48       32.29      3.20 o 
 -10   5   5      379.49      390.82      8.62 o 
  -9   5   5      280.07      299.78      6.88 o 
  -8   5   5        9.16       13.99      2.23 o 
  -7   5   5        8.17        2.17      1.43 o 
  -6   5   5      102.71       97.54      4.08 o 
  -5   5   5       13.85       18.71      4.94 o 
  -4   5   5       11.16        5.65      2.10 o 
  -3   5   5        0.11       -0.97      1.32 o 
  -2   5   5      110.50      114.34      3.98 o 
  -1   5   5     1138.23     1129.52     14.38 o 
   0   5   5      142.95      145.89      3.97 o 
   1   5   5      190.08      180.73      4.50 o 
   2   5   5      253.76      266.61      5.04 o 
   3   5   5      405.08      396.25      7.20 o 
   4   5   5        8.08        8.72      1.99 o 
   5   5   5      153.52      140.32      4.73 o 
   6   5   5      262.91      284.79      9.86 o 
   7   5   5        1.60       -1.04      1.96 o 
   8   5   5       19.85       17.35      3.07 o 
   9   5   5        1.69        2.77      2.44 o 
  10   5   5       30.88       35.01      4.13 o 
 -11   6   5      442.29      498.25     10.18 o 
 -10   6   5        4.02        6.36      2.40 o 
  -9   6   5       18.17       14.49      2.57 o 
  -8   6   5        0.59        2.23      1.90 o 
  -7   6   5      242.13      224.85      7.87 o 
  -6   6   5      105.67      103.00      5.50 o 
  -5   6   5       47.98       52.86      6.01 o 
  -4   6   5       66.02       65.70      4.47 o 
  -3   6   5       51.15       47.17      3.95 o 
  -2   6   5       13.31       15.51      3.57 o 
  -1   6   5       36.42       31.70      3.52 o 
   0   6   5       16.08       12.45      2.83 o 
   1   6   5        0.51       -0.98      2.07 o 
   2   6   5       61.57       60.76      2.88 o 
   3   6   5       11.60       13.48      2.19 o 
   4   6   5       99.09      101.94      4.28 o 
   5   6   5       77.55       78.83      4.05 o 
   6   6   5        1.33        3.28      2.09 o 
   7   6   5       30.84       29.67      3.29 o 
   8   6   5       44.20       43.13      4.19 o 
  -9   7   5        0.34        2.75      2.61 o 
  -8   7   5        0.35       -1.00      2.35 o 
  -7   7   5        1.11        3.37      2.35 o 
  -6   7   5        0.07       -1.64      2.39 o 
  -5   7   5      147.99      154.25      7.06 o 
  -4   7   5       10.76        7.70      2.82 o 
  -3   7   5       24.45       22.71      4.52 o 
  -2   7   5       37.97       41.84      5.37 o 
  -1   7   5       54.52       59.58      5.95 o 
   0   7   5        0.36        0.04      2.42 o 
   1   7   5       11.38        9.15      2.99 o 
   2   7   5       79.46       75.43      4.49 o 
   3   7   5       82.76       72.49      5.45 o 
   4   7   5       31.64       35.35      4.51 o 
   5   7   5        3.47        6.62      3.19 o 
   6   7   5       29.01       35.09      4.85 o 
  -5   8   5       42.42       36.54     11.22 o 
  -4   8   5       39.43       49.33      6.25 o 
  -3   8   5       51.68       54.45      6.30 o 
  -2   8   5       61.80       74.39      7.06 o 
  -1   8   5       49.76       51.36      6.44 o 
   0   8   5        1.69        3.49      3.80 o 
   1   8   5        6.18        8.63      2.79 o 
   2   8   5        0.13        0.51      3.01 o 
   3   8   5       84.17       96.93      6.77 o 
 -14   0   6      367.96      390.97     19.41 o 
 -12   0   6        6.29       17.56      5.42 o 
 -10   0   6     1227.12     1090.66     19.89 o 
  -8   0   6      433.40      410.09      8.04 o 
  -6   0   6      929.85      999.20     16.41 o 
  -4   0   6     1018.83     1047.57     16.54 o 
  -2   0   6      375.97      420.19     20.52 o 
   0   0   6        0.03       -0.16      1.25 o 
   2   0   6        2.35        2.84      1.20 o 
   4   0   6     1757.40     1775.64     18.09 o 
   6   0   6      345.39      343.81      7.10 o 
   8   0   6        3.48        2.89      2.74 o 
  10   0   6       49.70       59.02      7.92 o 
  12   0   6       40.76       48.37      6.22 o 
 -15   1   6        7.59       15.38      4.64 o 
 -14   1   6      296.24      311.65     12.33 o 
 -13   1   6       24.43       22.05      4.63 o 
 -12   1   6       57.76       50.40     11.13 o 
 -11   1   6        1.47        5.01      2.08 o 
 -10   1   6        0.85        0.73      1.34 o 
  -9   1   6      172.45      176.52      4.13 o 
  -8   1   6      894.63      892.82     10.34 o 
  -7   1   6        0.00        0.60      1.15 o 
  -6   1   6      137.62      139.94      3.13 o 
  -5   1   6       54.92       45.00      1.58 o 
  -4   1   6        4.44        7.77      0.76 o 
  -3   1   6       87.03       87.34      2.41 o 
  -2   1   6      681.80      717.47      6.42 o 
  -1   1   6      555.95      584.30      7.91 o 
   0   1   6     2406.45     2485.43     19.06 o 
   1   1   6       79.20       79.21      1.90 o 
   2   1   6      455.59      455.98      5.38 o 
   3   1   6       68.22       70.82      1.76 o 
   4   1   6     1172.08     1283.43     11.43 o 
   5   1   6      293.01      296.17      4.77 o 
   6   1   6      704.68      708.38     14.72 o 
   7   1   6      261.93      259.87      7.74 o 
   8   1   6        8.42        3.97      1.98 o 
   9   1   6      128.37      122.94      7.01 o 
  10   1   6       11.79        7.95      2.47 o 
  11   1   6       56.17       72.37      5.07 o 
  12   1   6      170.10      229.11      7.95 o 
 -14   2   6      181.33      204.66      9.40 o 
 -13   2   6       26.03       22.53      3.57 o 
 -12   2   6       18.60       32.97      3.76 o 
 -11   2   6       73.64       70.58      3.79 o 
 -10   2   6       92.50       74.25      3.68 o 
  -9   2   6     1047.96     1023.56     10.71 o 
  -8   2   6      546.64      532.86      6.25 o 
  -7   2   6       40.95       45.50      1.95 o 
  -6   2   6      190.57      208.53      4.22 o 
  -5   2   6      423.31      461.18      5.98 o 
  -4   2   6       46.18       50.02      2.22 o 
  -3   2   6     1403.24     1414.56     16.21 o 
  -2   2   6       18.12       14.39      1.27 o 
  -1   2   6      107.77      111.31      2.40 o 
   0   2   6        2.12        6.19      0.99 o 
   1   2   6      336.26      361.16      4.68 o 
   2   2   6      178.39      215.26      4.01 o 
   3   2   6      406.44      410.11     10.12 o 
   4   2   6     1615.61     1631.76     13.33 o 
   5   2   6        9.12        4.61      1.27 o 
   6   2   6       21.26       23.61      1.92 o 
   7   2   6      200.86      206.54      5.47 o 
   8   2   6      653.92      639.25     12.34 o 
   9   2   6       65.85       63.95      5.93 o 
  10   2   6       48.51       64.17      3.81 o 
  11   2   6       94.97       98.72      6.40 o 
  12   2   6        5.58        6.64      3.40 o 
 -14   3   6        1.33        5.29      5.33 o 
 -13   3   6       13.81       12.49      4.80 o 
 -12   3   6       62.68       59.94      3.89 o 
 -11   3   6      148.59      139.41      5.15 o 
 -10   3   6       31.99       37.63      2.64 o 
  -9   3   6        0.70        0.79      1.13 o 
  -8   3   6       34.20       37.30      2.82 o 
  -7   3   6       46.56       49.78      2.21 o 
  -6   3   6        5.22        7.17      1.18 o 
  -5   3   6      101.08       91.39      2.38 o 
  -4   3   6       69.54       69.78      2.25 o 
  -3   3   6       46.63       48.16      2.05 o 
  -2   3   6      193.66      203.18      3.92 o 
  -1   3   6      133.31      120.98      3.41 o 
   0   3   6      351.12      323.97      5.12 o 
   1   3   6      448.84      474.47      6.59 o 
   2   3   6        9.01        5.02      1.81 o 
   3   3   6       54.59       60.15      2.17 o 
   4   3   6      186.32      202.79      4.41 o 
   5   3   6      117.97      108.51      4.22 o 
   6   3   6       60.75       52.00      2.97 o 
   7   3   6       36.35       29.13      3.06 o 
   8   3   6       51.89       46.30      3.71 o 
   9   3   6        2.52        5.76      2.72 o 
  10   3   6       28.72       29.14      4.17 o 
  11   3   6       70.30       74.68      6.03 o 
 -13   4   6       12.75       12.48      3.38 o 
 -12   4   6      123.54      125.62      5.54 o 
 -11   4   6      189.68      201.76      6.45 o 
 -10   4   6       84.48       91.38      4.41 o 
  -9   4   6      397.46      382.60      7.31 o 
  -8   4   6       46.31       41.93      2.18 o 
  -7   4   6       39.22       35.07      3.08 o 
  -6   4   6        1.22        1.63      1.20 o 
  -5   4   6      336.39      370.03      6.22 o 
  -4   4   6      266.42      269.12      5.07 o 
  -3   4   6      164.08      184.69      4.06 o 
  -2   4   6        0.47        0.54      1.09 o 
  -1   4   6        5.53        4.19      1.47 o 
   0   4   6      475.04      491.62      6.48 o 
   1   4   6       96.07      109.31      3.79 o 
   2   4   6      139.42      130.90      3.75 o 
   3   4   6       87.48       86.72      3.14 o 
   4   4   6       44.64       43.81      5.21 o 
   5   4   6      111.10      109.72      4.64 o 
   6   4   6      121.29      123.46      5.09 o 
   7   4   6       27.83       28.66      5.15 o 
   8   4   6      162.47      161.24     10.45 o 
   9   4   6       98.85      102.30      5.45 o 
  10   4   6      189.30      211.95      7.59 o 
  11   4   6        6.30        6.75      3.57 o 
 -12   5   6       30.37       31.28      3.33 o 
 -11   5   6       50.31       62.50      3.86 o 
 -10   5   6        0.55        2.01      1.89 o 
  -9   5   6       35.75       34.40      2.94 o 
  -8   5   6       10.89        7.18      1.99 o 
  -7   5   6       24.63       21.76      2.11 o 
  -6   5   6       26.45       21.56      2.23 o 
  -5   5   6        1.71        0.91      1.37 o 
  -4   5   6       94.74       88.82      3.79 o 
  -3   5   6      134.80      132.29      4.47 o 
  -2   5   6      101.83      103.67      3.52 o 
  -1   5   6      142.22      129.10      4.89 o 
   0   5   6       26.45       28.37      2.21 o 
   1   5   6       16.58       19.68      1.87 o 
   2   5   6        1.48        0.53      1.23 o 
   3   5   6      187.28      189.60      4.41 o 
   4   5   6       53.36       68.76      4.40 o 
   5   5   6      702.97      689.94     12.05 o 
   6   5   6      382.76      417.45      9.46 o 
   7   5   6        7.04        7.34      2.46 o 
   8   5   6       41.29       38.72      3.91 o 
   9   5   6       13.81       17.36      3.32 o 
 -11   6   6       28.64       24.63      3.23 o 
 -10   6   6       89.25       98.93      5.87 o 
  -9   6   6       33.36       29.66      3.09 o 
  -8   6   6       64.57       72.71      3.91 o 
  -7   6   6        1.05        0.18      1.70 o 
  -6   6   6        2.47        0.65      1.87 o 
  -5   6   6       59.20       56.54      3.77 o 
  -4   6   6      279.13      301.24      8.54 o 
  -3   6   6        9.53        9.30      3.63 o 
  -2   6   6        0.20       -1.65      1.84 o 
  -1   6   6       16.65       19.44      2.63 o 
   0   6   6        7.46       10.49      2.27 o 
   1   6   6        1.80        1.84      1.59 o 
   2   6   6       29.18       31.29      2.46 o 
   3   6   6      206.52      209.62      5.70 o 
   4   6   6       55.26       55.75      3.49 o 
   5   6   6      369.08      391.12      8.36 o 
   6   6   6       69.13       61.54      3.91 o 
   7   6   6        7.14       11.93      3.42 o 
   8   6   6       39.30       28.80      3.47 o 
  -8   7   6       31.64       30.14      3.81 o 
  -7   7   6        4.65        7.57      2.69 o 
  -6   7   6        0.12       -1.51      2.09 o 
  -5   7   6       22.65       23.14      3.30 o 
  -4   7   6      154.49      147.62      9.88 o 
  -3   7   6       47.30       42.17      4.30 o 
  -2   7   6        9.35        9.77      2.94 o 
  -1   7   6        2.93       -0.84      2.02 o 
   0   7   6        0.45        1.12      2.11 o 
   1   7   6        5.55        6.55      2.49 o 
   2   7   6       20.27       19.44      3.92 o 
   3   7   6       87.84       98.20      6.21 o 
   4   7   6        6.69        7.66      3.17 o 
   5   7   6        2.59        2.95      3.01 o 
   6   7   6       55.20       53.70      5.62 o 
  -4   8   6      223.45      214.73      8.77 o 
  -3   8   6      109.43      126.26      7.49 o 
  -2   8   6       59.21       58.76      7.64 o 
  -1   8   6        6.59        8.97      3.26 o 
   0   8   6       13.69       13.04      3.11 o 
   1   8   6        4.39        9.28      6.05 o 
   2   8   6        0.06       -0.96      2.89 o 
 -15   0   7       11.69       15.41      6.66 o 
 -13   0   7       60.73       93.52     10.14 o 
 -11   0   7      338.38      279.80      9.37 o 
  -9   0   7      703.69      734.86     12.22 o 
  -7   0   7      643.19      688.29     13.25 o 
  -5   0   7     1002.80     1039.09     20.70 o 
  -3   0   7     3499.54     3698.34     67.53 o 
  -1   0   7      358.36      383.59     11.65 o 
   1   0   7      157.33      180.41      4.47 o 
   3   0   7      956.19      918.75     13.05 o 
   5   0   7      281.22      267.50      6.29 o 
   7   0   7      330.95      307.04     13.21 o 
   9   0   7      307.12      289.12     15.71 o 
  11   0   7      184.76      205.93     10.29 o 
 -15   1   7        6.12       14.97      4.71 o 
 -14   1   7       18.15       20.97      4.84 o 
 -13   1   7       39.48       39.48     10.24 o 
 -12   1   7        4.76        3.02      2.34 o 
 -11   1   7       20.11       21.84      3.09 o 
 -10   1   7        0.31        1.37      1.36 o 
  -9   1   7      247.97      244.03      5.07 o 
  -8   1   7       81.43       77.44      2.77 o 
  -7   1   7        1.23        1.67      1.01 o 
  -6   1   7        5.74        6.54      1.40 o 
  -5   1   7      133.94      143.95      3.06 o 
  -4   1   7      732.66      721.32      6.74 o 
  -3   1   7      371.39      401.84      4.40 o 
  -2   1   7      173.65      170.16      2.36 o 
  -1   1   7      955.13     1061.16      9.37 o 
   0   1   7      343.11      390.17      4.70 o 
   1   1   7     3032.49     3167.80     22.25 o 
   2   1   7       17.74       21.90      1.38 o 
   3   1   7      226.97      249.10      3.23 o 
   4   1   7      208.21      222.52      3.74 o 
   5   1   7       67.50       70.77      2.35 o 
   6   1   7      559.04      535.66      9.26 o 
   7   1   7     2432.95     2294.30     25.83 o 
   8   1   7       29.52       26.61      2.95 o 
   9   1   7        2.18        0.16      1.91 o 
  10   1   7        0.07        2.21      2.34 o 
  11   1   7      232.57      251.72      7.85 o 
  12   1   7       20.75       18.80      3.44 o 
 -14   2   7       51.79       62.22      6.44 o 
 -13   2   7       12.25       22.25      4.56 o 
 -12   2   7        1.17        2.82      2.11 o 
 -11   2   7      370.16      329.63      7.50 o 
 -10   2   7      296.40      280.44      5.13 o 
  -9   2   7      461.88      485.26      6.76 o 
  -8   2   7      394.65      402.51      5.75 o 
  -7   2   7       42.28       52.10      2.08 o 
  -6   2   7       12.31       12.66      1.40 o 
  -5   2   7       10.31        6.64      0.97 o 
  -4   2   7       64.71       77.28      2.05 o 
  -3   2   7     4953.25     5047.19     41.09 o 
  -2   2   7     3084.99     3005.15     21.22 o 
  -1   2   7     1503.90     1607.12     14.75 o 
   0   2   7        0.80        4.95      1.00 o 
   1   2   7      263.33      285.12      4.24 o 
   2   2   7      173.97      198.15      4.00 o 
   3   2   7      186.81      174.17      2.89 o 
   4   2   7       71.62       75.41      2.28 o 
   5   2   7       15.05       15.05      1.67 o 
   6   2   7      104.48      104.61      3.44 o 
   7   2   7        3.30        2.43      1.63 o 
   8   2   7       36.92       33.10      2.77 o 
   9   2   7       60.43       54.97      3.48 o 
  10   2   7        1.51        3.59      2.08 o 
  11   2   7       38.60       32.92      4.61 o 
 -14   3   7       26.89       27.93      7.63 o 
 -13   3   7      118.64      133.96      6.51 o 
 -12   3   7       18.78       18.66      2.82 o 
 -11   3   7        1.90        4.72      2.05 o 
 -10   3   7        7.86        8.27      1.83 o 
  -9   3   7      177.94      173.39      3.73 o 
  -8   3   7       72.04       71.74      2.67 o 
  -7   3   7      308.22      306.98      4.67 o 
  -6   3   7      107.22      122.13      2.86 o 
  -5   3   7       15.64       17.52      1.35 o 
  -4   3   7       34.40       25.09      1.54 o 
  -3   3   7       51.03       50.64      2.41 o 
  -2   3   7      185.77      183.43      3.79 o 
  -1   3   7       58.73       51.88      2.74 o 
   0   3   7       37.69       38.97      1.98 o 
   1   3   7        2.10        1.71      1.13 o 
   2   3   7       22.50       24.53      2.20 o 
   3   3   7      311.46      340.58      5.18 o 
   4   3   7     1095.17     1113.01     14.79 o 
   5   3   7       17.35       11.90      1.57 o 
   6   3   7      296.63      276.44      6.03 o 
   7   3   7      447.21      448.89      9.54 o 
   8   3   7       65.88       82.39      5.43 o 
   9   3   7       13.93       12.35      3.22 o 
  10   3   7        1.28        0.51      2.84 o 
  11   3   7       85.98       99.36      6.75 o 
 -13   4   7        1.53       -1.75      3.12 o 
 -12   4   7        0.48        3.32      3.36 o 
 -11   4   7      145.13      135.65      6.66 o 
 -10   4   7      361.14      371.04      7.43 o 
  -9   4   7       20.61       23.12      2.23 o 
  -8   4   7       38.69       39.49      2.46 o 
  -7   4   7       47.31       44.12      2.18 o 
  -6   4   7       77.16       82.77      2.88 o 
  -5   4   7       46.23       46.76      2.57 o 
  -4   4   7       79.03       75.91      3.39 o 
  -3   4   7      169.72      176.51      4.54 o 
  -2   4   7      146.26      145.71      4.28 o 
  -1   4   7        6.93        5.08      1.58 o 
   0   4   7      272.07      282.00      4.87 o 
   1   4   7       76.47       80.02      3.02 o 
   2   4   7       70.85       68.19      2.67 o 
   3   4   7      132.74      120.94      4.43 o 
   4   4   7        2.94        2.28      2.16 o 
   5   4   7       80.68       69.99      3.99 o 
   6   4   7       67.13       59.55      3.98 o 
   7   4   7       18.76       20.04      3.10 o 
   8   4   7       40.32       45.31      4.04 o 
   9   4   7       16.54       21.28      3.29 o 
  10   4   7        0.17        1.52      3.07 o 
 -12   5   7       45.96       52.81      5.04 o 
 -11   5   7       69.02       74.31      5.38 o 
 -10   5   7       18.27       21.13      2.62 o 
  -9   5   7       51.45       54.71      3.47 o 
  -8   5   7       87.74       81.18      3.37 o 
  -7   5   7      170.13      160.20      6.07 o 
  -6   5   7      190.62      209.15      4.70 o 
  -5   5   7       33.86       35.75      2.48 o 
  -4   5   7        0.58       -0.42      1.32 o 
  -3   5   7        2.51       -2.27      1.70 o 
  -2   5   7      565.87      546.71      9.42 o 
  -1   5   7       84.71       82.18      3.73 o 
   0   5   7      833.77      834.76     10.88 o 
   1   5   7       73.00       75.38      2.94 o 
   2   5   7        8.45        9.60      1.68 o 
   3   5   7       53.01       44.40      3.27 o 
   4   5   7        5.00        6.39      2.00 o 
   5   5   7      130.11      121.51      6.33 o 
   6   5   7      242.19      245.31      9.61 o 
   7   5   7       39.33       33.04      4.12 o 
   8   5   7       67.88       68.74      4.95 o 
   9   5   7       12.25       15.86      3.37 o 
 -10   6   7       36.65       41.28      4.68 o 
  -9   6   7        4.65        7.68      2.32 o 
  -8   6   7       75.95       79.98      4.62 o 
  -7   6   7       68.48       62.13      3.56 o 
  -6   6   7      181.77      180.11      6.01 o 
  -5   6   7       19.41       15.51      2.59 o 
  -4   6   7        4.25        2.79      2.28 o 
  -3   6   7      127.79      127.71      5.83 o 
  -2   6   7       84.41       76.51      4.70 o 
  -1   6   7      208.65      202.02      6.06 o 
   0   6   7      321.31      327.60      7.74 o 
   1   6   7       34.19       38.06      2.53 o 
   2   6   7      104.72      104.68      5.81 o 
   3   6   7       17.43       15.94      2.40 o 
   4   6   7       16.85        9.12      2.52 o 
   5   6   7        0.73       -0.38      1.93 o 
   6   6   7      173.17      182.92      7.79 o 
   7   6   7        0.01        0.72      2.27 o 
  -8   7   7       47.37       50.27      4.35 o 
  -7   7   7        5.52        6.51      2.72 o 
  -6   7   7       51.05       46.66      4.05 o 
  -5   7   7       11.91        8.76      3.15 o 
  -4   7   7       13.11       14.85      3.28 o 
  -3   7   7        2.64        2.97      2.55 o 
  -2   7   7       59.41       50.07      4.48 o 
  -1   7   7       11.94       12.86      3.54 o 
   0   7   7       15.34       14.03      2.76 o 
   1   7   7        2.66        0.99      2.27 o 
   2   7   7        2.98        1.23      2.64 o 
   3   7   7        3.40        6.35      3.11 o 
   4   7   7       13.83        8.67      3.42 o 
   5   7   7      246.57      235.90     11.57 o 
  -4   8   7        0.02       -1.07      3.08 o 
  -3   8   7        2.19        0.07      2.92 o 
  -2   8   7       35.18       31.97      4.48 o 
  -1   8   7        8.82        2.91      3.71 o 
   0   8   7      103.90       93.37      5.42 o 
   1   8   7        1.31        1.14      3.14 o 
 -14   0   8       31.14       21.66      6.71 o 
 -12   0   8      246.30      225.92     14.04 o 
 -10   0   8      111.11       90.10      5.47 o 
  -8   0   8      595.30      548.73     12.21 o 
  -6   0   8       68.86       57.46      3.82 o 
  -4   0   8      700.46      789.21     18.10 o 
  -2   0   8      423.26      471.74     10.09 o 
   0   0   8      941.03     1048.33     17.08 o 
   2   0   8      403.38      401.05      7.46 o 
   4   0   8      383.66      397.57      7.93 o 
   6   0   8      507.27      527.87     13.45 o 
   8   0   8      430.13      409.34     12.77 o 
  10   0   8      275.71      300.00     11.88 o 
 -15   1   8        0.94        7.66      4.48 o 
 -14   1   8       15.67       24.44      5.10 o 
 -13   1   8        7.01       12.85      4.51 o 
 -12   1   8       12.95       13.04      2.83 o 
 -11   1   8       85.49       83.35      4.38 o 
 -10   1   8     1114.87     1043.06     11.32 o 
  -9   1   8      228.11      233.15      4.51 o 
  -8   1   8      181.58      191.90      3.89 o 
  -7   1   8       23.40       26.11      1.74 o 
  -6   1   8        3.96        4.04      1.04 o 
  -5   1   8      502.88      534.12      8.42 o 
  -4   1   8      443.46      516.94      8.54 o 
  -3   1   8      289.39      277.05      4.25 o 
  -2   1   8       17.45       21.12      1.05 o 
  -1   1   8       77.48       74.18      3.39 o 
   0   1   8      183.90      168.89      3.03 o 
   1   1   8      150.59      168.41      2.94 o 
   2   1   8      205.67      238.53      3.65 o 
   3   1   8       13.74       10.91      1.07 o 
   4   1   8       67.77       59.63      3.03 o 
   5   1   8      100.67       95.84      3.42 o 
   6   1   8      445.28      422.12      7.25 o 
   7   1   8       32.12       34.82      3.09 o 
   8   1   8       19.84       12.00      2.50 o 
   9   1   8        2.64        0.74      2.07 o 
  10   1   8        0.04       -0.27      2.19 o 
  11   1   8       41.94       41.72      4.13 o 
 -14   2   8       27.88       23.58      4.96 o 
 -13   2   8        0.64        0.46      2.47 o 
 -12   2   8      230.99      192.93      7.16 o 
 -11   2   8       77.29       69.50      4.56 o 
 -10   2   8      869.14      869.50     12.71 o 
  -9   2   8       11.11       11.54      1.72 o 
  -8   2   8       22.13       18.84      2.18 o 
  -7   2   8      946.22      948.19      8.93 o 
  -6   2   8      171.81      172.56      3.22 o 
  -5   2   8       35.44       40.16      1.61 o 
  -4   2   8      287.40      269.79      4.33 o 
  -3   2   8      358.56      344.50      4.63 o 
  -2   2   8       79.67      102.90      2.40 o 
  -1   2   8      513.57      503.19      9.02 o 
   0   2   8       47.20       60.21      2.07 o 
   1   2   8      343.25      342.60      4.87 o 
   2   2   8      346.14      348.79      5.19 o 
   3   2   8       74.91       78.97      2.44 o 
   4   2   8       46.83       54.22      1.88 o 
   5   2   8      130.34      134.36      3.74 o 
   6   2   8      159.73      162.37      5.40 o 
   7   2   8      159.29      152.50      4.75 o 
   8   2   8      146.59      128.51      4.71 o 
   9   2   8       24.44       26.23      2.92 o 
  10   2   8       64.12       69.79      5.62 o 
  11   2   8       18.98       20.50      4.08 o 
 -14   3   8       77.87       82.86     10.72 o 
 -13   3   8        8.12       12.14      3.23 o 
 -12   3   8       21.27       22.24      3.45 o 
 -11   3   8       31.23       30.35      3.61 o 
 -10   3   8      140.98      127.10      5.79 o 
  -9   3   8       60.92       59.82      2.46 o 
  -8   3   8       25.73       30.72      1.81 o 
  -7   3   8        0.00        0.38      1.03 o 
  -6   3   8      376.43      391.79      7.26 o 
  -5   3   8      140.89      147.36      3.86 o 
  -4   3   8      797.78      817.84      8.63 o 
  -3   3   8      170.32      179.97      3.92 o 
  -2   3   8      227.37      251.40      4.56 o 
  -1   3   8     1031.89     1072.78     11.52 o 
   0   3   8      134.08      133.95      4.80 o 
   1   3   8       19.08       23.54      1.88 o 
   2   3   8      146.98      139.77      4.39 o 
   3   3   8       64.23       70.47      2.90 o 
   4   3   8        3.68        2.66      1.54 o 
   5   3   8      384.32      376.14      6.19 o 
   6   3   8       78.45       62.05      4.08 o 
   7   3   8      181.76      185.44      6.66 o 
   8   3   8      247.54      255.92      8.97 o 
   9   3   8        1.51        2.26      2.82 o 
  10   3   8        6.56        1.65      2.88 o 
 -13   4   8        8.80        6.46      3.83 o 
 -12   4   8        0.03        3.63      3.30 o 
 -11   4   8        0.44       -0.08      2.44 o 
 -10   4   8      139.82      140.14      6.21 o 
  -9   4   8      175.47      177.65      4.07 o 
  -8   4   8      274.55      274.73      4.92 o 
  -7   4   8      175.22      177.40      3.86 o 
  -6   4   8      109.48      107.31      3.04 o 
  -5   4   8       25.45       25.15      1.96 o 
  -4   4   8       26.41       23.73      2.01 o 
  -3   4   8       78.02       81.67      4.30 o 
  -2   4   8     2022.62     2007.93     21.61 o 
  -1   4   8      225.52      209.81      5.17 o 
   0   4   8      265.41      258.10      5.19 o 
   1   4   8        1.36        0.19      1.47 o 
   2   4   8       89.47       87.54      3.01 o 
   3   4   8       21.19       23.84      2.19 o 
   4   4   8      215.60      197.81      6.01 o 
   5   4   8      114.73      106.73      5.82 o 
   6   4   8        0.09        1.06      2.11 o 
   7   4   8       88.76       91.64      5.01 o 
   8   4   8       76.47       69.74      4.79 o 
   9   4   8       76.09       84.15      5.31 o 
 -12   5   8       65.02       70.05     13.45 o 
 -11   5   8      351.38      386.69     10.97 o 
 -10   5   8       10.81       11.29      3.12 o 
  -9   5   8       56.91       69.73      4.94 o 
  -8   5   8        0.90        5.55      1.70 o 
  -7   5   8       75.96       68.52      3.05 o 
  -6   5   8      161.88      148.61      4.05 o 
  -5   5   8       41.30       47.23      2.53 o 
  -4   5   8       60.14       58.80      3.23 o 
  -3   5   8       24.57       21.76      2.80 o 
  -2   5   8      121.14      112.62      4.80 o 
  -1   5   8       84.23       73.34      5.18 o 
   0   5   8      321.02      316.03      6.27 o 
   1   5   8        4.73        6.06      1.53 o 
   2   5   8      273.20      262.82      6.43 o 
   3   5   8      135.19      133.72      4.96 o 
   4   5   8        4.07        2.30      1.81 o 
   5   5   8       93.11       98.95      5.35 o 
   6   5   8       42.79       45.61      4.02 o 
   7   5   8       12.05       10.46      2.79 o 
   8   5   8      303.78      318.97      9.98 o 
 -10   6   8       87.29       95.50     11.44 o 
  -9   6   8      412.53      461.20     14.92 o 
  -8   6   8      122.21      152.42      6.88 o 
  -7   6   8       29.52       25.96      2.82 o 
  -6   6   8        8.81       11.16      2.69 o 
  -5   6   8        5.72        2.16      2.26 o 
  -4   6   8        3.96        1.81      2.17 o 
  -3   6   8       49.00       47.56      4.05 o 
  -2   6   8      114.10      107.65      4.72 o 
  -1   6   8       59.18       58.92      3.73 o 
   0   6   8        0.03       -1.43      1.55 o 
   1   6   8        3.89        4.68      1.81 o 
   2   6   8       39.04       46.06      3.22 o 
   3   6   8        0.05        1.12      1.86 o 
   4   6   8      115.28      114.86      4.84 o 
   5   6   8       17.27       21.24      2.98 o 
   6   6   8        0.01        1.23      2.18 o 
   7   6   8       54.23       60.38      4.37 o 
  -8   7   8       12.87       14.63      4.46 o 
  -7   7   8        1.61        4.84      3.65 o 
  -6   7   8       98.85      100.75      7.90 o 
  -5   7   8        4.07        4.25      2.82 o 
  -4   7   8       11.70       10.31      2.99 o 
  -3   7   8       35.99       35.01      4.12 o 
  -2   7   8        6.69        9.99      2.98 o 
  -1   7   8       14.80       10.25      2.71 o 
   0   7   8       25.88       25.04      3.23 o 
   1   7   8       49.15       54.83      4.96 o 
   2   7   8      117.37      133.79      7.06 o 
   3   7   8       37.25       40.29      5.88 o 
   4   7   8       28.55       29.68      4.57 o 
 -15   0   9        4.62       -1.43      5.42 o 
 -13   0   9      101.58      104.53     10.55 o 
 -11   0   9      795.57      761.26     22.11 o 
  -9   0   9       20.28        9.96      3.95 o 
  -7   0   9      199.70      203.27      7.16 o 
  -5   0   9     2750.76     2729.37     38.32 o 
  -3   0   9      136.76      161.62      5.87 o 
  -1   0   9      223.39      262.34      5.18 o 
   1   0   9      286.51      307.01      7.99 o 
   3   0   9      199.40      169.39      4.39 o 
   5   0   9     1824.13     1783.50     19.60 o 
   7   0   9        4.38        9.41      3.36 o 
   9   0   9        4.10        5.65      3.34 o 
  11   0   9      158.10      190.79     10.27 o 
 -15   1   9       39.70       70.65      7.37 o 
 -14   1   9       37.98       44.39      5.96 o 
 -13   1   9      131.61      130.53      8.20 o 
 -12   1   9       96.38       90.56      5.28 o 
 -11   1   9      333.34      360.29      7.01 o 
 -10   1   9      353.63      339.07      7.35 o 
  -9   1   9      219.50      213.31      7.25 o 
  -8   1   9      189.57      180.88      4.97 o 
  -7   1   9      523.53      470.82      8.06 o 
  -6   1   9      108.84      107.68      2.59 o 
  -5   1   9       17.27       15.89      1.33 o 
  -4   1   9       88.14       87.14      2.59 o 
  -3   1   9       42.42       38.80      1.71 o 
  -2   1   9       24.46       27.01      1.09 o 
  -1   1   9        1.75        2.74      0.88 o 
   0   1   9      123.33      126.38      2.78 o 
   1   1   9       96.08      102.20      2.73 o 
   2   1   9        0.72        0.12      0.96 o 
   3   1   9      567.57      540.70      5.92 o 
   4   1   9        1.64       -0.46      0.97 o 
   5   1   9      248.10      263.05      9.05 o 
   6   1   9      309.83      309.74      7.32 o 
   7   1   9        0.54        0.60      1.93 o 
   8   1   9        1.35        1.83      2.07 o 
   9   1   9       43.51       40.96      5.15 o 
  10   1   9       24.79       29.13      3.73 o 
  11   1   9        0.12       -1.42      2.58 o 
 -14   2   9       50.67       46.89      6.03 o 
 -13   2   9      111.82      129.20      6.51 o 
 -12   2   9        4.97        2.78      2.52 o 
 -11   2   9       14.41        6.37      2.67 o 
 -10   2   9      196.72      188.66      5.27 o 
  -9   2   9      761.95      753.92     11.47 o 
  -8   2   9       49.06       46.51      2.98 o 
  -7   2   9      150.48      147.42      4.31 o 
  -6   2   9      119.60      111.08      2.57 o 
  -5   2   9      748.65      764.20      7.23 o 
  -4   2   9      154.14      163.92      3.11 o 
  -3   2   9      376.99      408.65      5.23 o 
  -2   2   9       45.44       46.81      1.67 o 
  -1   2   9       36.95       50.55      1.76 o 
   0   2   9      717.06      734.69      8.87 o 
   1   2   9      151.67      167.50      3.24 o 
   2   2   9        2.29        1.19      0.91 o 
   3   2   9      259.05      227.16      3.93 o 
   4   2   9      178.22      164.90      4.05 o 
   5   2   9       68.44       68.74      4.00 o 
   6   2   9      221.09      190.28      5.18 o 
   7   2   9      138.84      111.78      4.35 o 
   8   2   9      276.36      285.35      6.86 o 
   9   2   9        2.42        2.74      2.37 o 
  10   2   9       21.81       21.23      4.11 o 
 -14   3   9      112.11      123.96     12.79 o 
 -13   3   9       11.32        6.59      3.04 o 
 -12   3   9        0.66        1.82      2.53 o 
 -11   3   9        0.54       -2.26      2.07 o 
 -10   3   9       13.00        7.95      1.92 o 
  -9   3   9       81.88       76.65      5.90 o 
  -8   3   9       14.72       20.59      2.47 o 
  -7   3   9      509.88      521.12     10.12 o 
  -6   3   9       19.98       14.44      1.43 o 
  -5   3   9        0.00       -0.06      0.98 o 
  -4   3   9        0.44        1.16      1.17 o 
  -3   3   9        0.90        0.56      0.83 o 
  -2   3   9        2.58       -0.15      0.97 o 
  -1   3   9       31.33       24.95      1.82 o 
   0   3   9      217.08      226.48      4.58 o 
   1   3   9       36.52       32.80      2.16 o 
   2   3   9        0.00        0.33      1.12 o 
   3   3   9       58.38       52.76      2.39 o 
   4   3   9      123.20      124.02      4.08 o 
   5   3   9      129.40      138.60      5.24 o 
   6   3   9        6.97        7.59      2.33 o 
   7   3   9       12.06        9.75      2.52 o 
   8   3   9      137.80      144.34      7.19 o 
   9   3   9       19.86       21.59      4.23 o 
  10   3   9        7.21        0.87      4.19 o 
 -13   4   9       11.27       13.60      4.37 o 
 -12   4   9       39.33       45.84      7.59 o 
 -11   4   9      154.01      148.99     16.31 o 
 -10   4   9       71.21       76.05      6.43 o 
  -9   4   9      104.34      116.86      4.23 o 
  -8   4   9       30.55       22.19      2.31 o 
  -7   4   9        2.61        8.96      1.97 o 
  -6   4   9       22.40       13.14      1.67 o 
  -5   4   9      183.13      190.68      3.85 o 
  -4   4   9      312.13      320.51      6.00 o 
  -3   4   9       40.96       48.46      2.86 o 
  -2   4   9       20.95       26.39      2.44 o 
  -1   4   9      146.01      146.94      4.46 o 
   0   4   9      623.41      627.32      8.79 o 
   1   4   9       67.40       70.22      2.78 o 
   2   4   9       59.70       54.61      2.63 o 
   3   4   9      620.82      619.75     10.87 o 
   4   4   9      214.90      211.10      6.31 o 
   5   4   9       41.48       47.10      3.65 o 
   6   4   9      123.13      112.38      5.32 o 
   7   4   9       21.39       32.57      3.72 o 
   8   4   9       77.66       87.79      5.30 o 
   9   4   9        2.64        9.26      3.61 o 
 -12   5   9       70.74       92.19      7.72 o 
 -11   5   9        2.69        1.40      3.41 o 
 -10   5   9      125.50      117.29      7.81 o 
  -9   5   9        0.06       -1.13      2.24 o 
  -8   5   9       78.17       72.44      4.09 o 
  -7   5   9      275.56      267.76      6.96 o 
  -6   5   9       56.82       54.76      2.76 o 
  -5   5   9        0.89        3.03      1.57 o 
  -4   5   9       13.66       19.97      3.87 o 
  -3   5   9        0.19       -0.29      1.80 o 
  -2   5   9        5.81        5.05      1.86 o 
  -1   5   9        0.80        0.16      1.42 o 
   0   5   9        2.83        3.10      1.60 o 
   1   5   9       41.68       41.31      2.55 o 
   2   5   9       13.80       16.68      2.14 o 
   3   5   9       38.71       40.02      3.10 o 
   4   5   9        0.33       -1.17      1.67 o 
   5   5   9       38.43       38.73      3.70 o 
   6   5   9        6.55        6.94      2.68 o 
   7   5   9      105.99      111.61      6.27 o 
   8   5   9        2.05       -1.04      2.57 o 
 -10   6   9        7.31        8.00      5.37 o 
  -9   6   9       55.93       55.11      6.22 o 
  -8   6   9        0.01        2.14      2.95 o 
  -7   6   9       66.24       66.89      4.97 o 
  -6   6   9       11.89       12.60      3.09 o 
  -5   6   9       17.85       13.71      2.62 o 
  -4   6   9      159.27      164.84      6.54 o 
  -3   6   9       31.79       33.00      3.61 o 
  -2   6   9        0.05       -2.62      1.75 o 
  -1   6   9       64.74       67.05      3.99 o 
   0   6   9       75.54       68.10      3.57 o 
   1   6   9       24.41       20.80      2.77 o 
   2   6   9      146.76      152.49      5.13 o 
   3   6   9       97.54       92.48      4.38 o 
   4   6   9      168.85      172.89      5.85 o 
   5   6   9      308.78      305.99      7.81 o 
   6   6   9        9.38       13.45      2.89 o 
  -7   7   9       17.36       13.35      3.61 o 
  -6   7   9        6.39        8.76      3.24 o 
  -5   7   9       50.79       42.25      5.59 o 
  -4   7   9       38.70       41.38      4.39 o 
  -3   7   9       52.54       58.48      8.13 o 
  -2   7   9        1.31        0.86      2.99 o 
  -1   7   9       26.29       24.25      3.33 o 
   0   7   9        5.65        6.54      2.51 o 
   1   7   9       14.45       13.00      4.54 o 
   2   7   9        8.72        8.05      5.52 o 
   3   7   9        5.76        4.70      3.37 o 
 -14   0  10       52.30       83.50     10.75 o 
 -12   0  10      144.94      158.60      7.99 o 
 -10   0  10      210.47      212.70      6.84 o 
  -8   0  10      660.26      632.39     14.15 o 
  -6   0  10      256.87      239.37     11.81 o 
  -4   0  10        2.13        7.94      2.81 o 
  -2   0  10      263.75      290.09      5.20 o 
   0   0  10     2192.12     2196.16     36.53 o 
   2   0  10     1289.91     1254.35     17.32 o 
   4   0  10       31.39       29.17      4.13 o 
   6   0  10     2799.17     2761.32     43.54 o 
   8   0  10       97.84       69.37      6.14 o 
  10   0  10       56.70       66.72      6.87 o 
 -14   1  10        9.10       11.15      4.07 o 
 -13   1  10        3.90        5.45      2.74 o 
 -12   1  10       20.15       25.38      3.64 o 
 -11   1  10      119.08      123.05      4.42 o 
 -10   1  10       69.86       69.56      3.69 o 
  -9   1  10        0.61        0.94      1.61 o 
  -8   1  10      854.80      842.34     12.05 o 
  -7   1  10       42.91       46.07      3.17 o 
  -6   1  10        8.09       13.11      2.58 o 
  -5   1  10        7.80        6.00      1.60 o 
  -4   1  10       27.81       27.64      1.43 o 
  -3   1  10        1.52        0.27      0.83 o 
  -2   1  10      738.80      779.06      7.74 o 
  -1   1  10        1.67       -0.75      0.88 o 
   0   1  10        6.21        0.74      1.29 o 
   1   1  10      317.37      318.51      7.38 o 
   2   1  10        0.17        1.28      1.06 o 
   3   1  10        9.19        6.76      1.32 o 
   4   1  10      245.29      244.07      4.28 o 
   5   1  10      211.35      212.92      5.28 o 
   6   1  10       28.91       32.05      4.93 o 
   7   1  10      112.08      105.63      5.21 o 
   8   1  10        2.99        5.11      2.84 o 
   9   1  10       42.06       44.28      3.99 o 
  10   1  10       16.09       24.36      3.95 o 
 -14   2  10       19.68       12.24      4.55 o 
 -13   2  10        0.17       -3.42      2.28 o 
 -12   2  10        0.78       -1.63      2.30 o 
 -11   2  10        0.93        0.31      1.75 o 
 -10   2  10        0.22       -1.00      2.33 o 
  -9   2  10       35.88       31.61      3.50 o 
  -8   2  10      465.53      456.74      9.81 o 
  -7   2  10        1.65        2.32      1.85 o 
  -6   2  10      116.95      115.12      3.76 o 
  -5   2  10       26.96       23.12      1.83 o 
  -4   2  10       19.36       26.07      2.10 o 
  -3   2  10      344.73      347.29      4.34 o 
  -2   2  10      290.01      313.72      4.24 o 
  -1   2  10       34.11       35.60      1.62 o 
   0   2  10      330.43      329.16      5.64 o 
   1   2  10      101.55      108.93      2.80 o 
   2   2  10      721.10      720.52      7.42 o 
   3   2  10      155.91      161.10      3.27 o 
   4   2  10      364.94      356.82      6.19 o 
   5   2  10      190.01      186.99      4.59 o 
   6   2  10      113.02      102.43      3.67 o 
   7   2  10       28.15       24.04      2.70 o 
   8   2  10       49.24       44.58      3.41 o 
   9   2  10        8.31        9.62      3.35 o 
  10   2  10       32.04       45.85      5.25 o 
 -13   3  10      130.22      132.14      9.28 o 
 -12   3  10        0.09       -0.70      2.41 o 
 -11   3  10        0.17        0.73      2.46 o 
 -10   3  10        4.20        3.97      2.15 o 
  -9   3  10       92.52       93.54      4.30 o 
  -8   3  10      740.16      740.77     11.80 o 
  -7   3  10       25.09       32.70      2.38 o 
  -6   3  10       43.25       37.85      2.65 o 
  -5   3  10       62.61       59.32      3.52 o 
  -4   3  10      213.95      203.14      5.12 o 
  -3   3  10      236.30      220.43      4.07 o 
  -2   3  10      386.21      370.97      8.31 o 
  -1   3  10      300.05      297.59      4.93 o 
   0   3  10      118.42      114.62      3.17 o 
   1   3  10       92.08       95.41      3.38 o 
   2   3  10       67.79       79.86      4.05 o 
   3   3  10       65.41       61.49      3.07 o 
   4   3  10        0.21        1.02      1.78 o 
   5   3  10       42.85       36.44      3.30 o 
   6   3  10        0.02       -0.75      1.95 o 
   7   3  10       22.77       22.61      5.32 o 
   8   3  10       13.06        8.83      3.80 o 
   9   3  10      156.43      170.02      8.30 o 
 -12   4  10      103.76      123.92      8.33 o 
 -11   4  10       25.74       24.80      4.71 o 
 -10   4  10        0.00        0.13      3.09 o 
  -9   4  10        0.06       -2.01      1.98 o 
  -8   4  10      397.94      386.16      8.42 o 
  -7   4  10       20.53       22.79      2.40 o 
  -6   4  10       21.42       22.99      2.64 o 
  -5   4  10        5.45        5.92      2.11 o 
  -4   4  10      200.13      221.84      7.50 o 
  -3   4  10       85.91       84.77      2.98 o 
  -2   4  10       31.61       31.66      2.27 o 
  -1   4  10      217.85      220.41      7.58 o 
   0   4  10       64.13       64.26      2.96 o 
   1   4  10       18.32       16.04      2.01 o 
   2   4  10      110.45      127.05      3.76 o 
   3   4  10        2.33        4.45      2.02 o 
   4   4  10        4.56        3.95      2.19 o 
   5   4  10      265.15      258.69      7.50 o 
   6   4  10       13.15       13.79      2.76 o 
   7   4  10       57.58       57.27      4.50 o 
   8   4  10      325.48      341.21      9.64 o 
 -11   5  10        1.74        1.35      3.63 o 
 -10   5  10        6.69        4.88      3.60 o 
  -9   5  10       74.44       71.13      6.07 o 
  -8   5  10      524.50      538.73     12.19 o 
  -7   5  10        5.56        0.62      2.01 o 
  -6   5  10       97.02      103.15      4.54 o 
  -5   5  10       17.07       11.44      2.66 o 
  -4   5  10       17.98       16.97      2.95 o 
  -3   5  10       14.20       19.68      2.76 o 
  -2   5  10       52.46       54.00      4.42 o 
  -1   5  10        4.48        3.63      1.69 o 
   0   5  10       33.21       32.80      2.60 o 
   1   5  10      152.98      170.40      4.94 o 
   2   5  10       33.56       35.36      3.13 o 
   3   5  10       11.81       13.21      2.30 o 
   4   5  10       14.77       15.75      2.58 o 
   5   5  10        6.97        8.24      3.27 o 
   6   5  10        0.01       -0.29      2.39 o 
   7   5  10       23.67       15.97      3.45 o 
  -9   6  10       22.73       22.21      7.04 o 
  -8   6  10      149.08      154.17     12.53 o 
  -7   6  10        2.99        1.26      2.51 o 
  -6   6  10        3.85        4.47      3.79 o 
  -5   6  10        0.08        0.09      2.30 o 
  -4   6  10       84.37       81.83     10.79 o 
  -3   6  10       22.21       26.12      4.34 o 
  -2   6  10      163.93      159.40      5.62 o 
  -1   6  10      343.51      348.80      8.26 o 
   0   6  10        0.98        1.51      1.86 o 
   1   6  10      139.16      147.33      5.75 o 
   2   6  10      232.27      249.12      7.39 o 
   3   6  10       72.74       74.58      4.14 o 
   4   6  10       19.50       18.22      4.67 o 
   5   6  10       78.71       68.01      4.39 o 
  -6   7  10       15.86       10.59      3.58 o 
  -5   7  10       32.27       37.20      4.59 o 
  -4   7  10        8.92       10.55      9.14 o 
  -3   7  10        1.07        0.74      3.44 o 
  -2   7  10       65.89       74.39      9.09 o 
  -1   7  10       23.91       21.56      3.61 o 
   0   7  10        2.71        2.86      3.00 o 
   1   7  10      237.34      240.38     10.28 o 
   2   7  10       19.91       23.00      4.13 o 
 -13   0  11       79.65      113.58     11.56 o 
 -11   0  11       42.48       33.08      3.62 o 
  -9   0  11      217.39      216.48      8.32 o 
  -7   0  11        0.11        3.66      2.28 o 
  -5   0  11      226.22      210.07     10.77 o 
  -3   0  11      175.14      179.46      6.84 o 
  -1   0  11      246.26      246.10      6.58 o 
   1   0  11       30.70       44.90      3.76 o 
   3   0  11     1315.55     1286.40     16.01 o 
   5   0  11       30.92       27.05      4.50 o 
   7   0  11      156.68      170.84      8.88 o 
   9   0  11       28.10       21.04      5.04 o 
 -14   1  11        0.45       -2.03      4.10 o 
 -13   1  11      266.11      303.49      9.78 o 
 -12   1  11       33.33       35.20      2.97 o 
 -11   1  11      274.04      307.43      6.85 o 
 -10   1  11        1.88        0.16      1.58 o 
  -9   1  11      317.78      309.59     10.72 o 
  -8   1  11        8.59        5.54      1.92 o 
  -7   1  11     1823.69     1744.97     20.28 o 
  -6   1  11      212.42      213.51      8.52 o 
  -5   1  11      108.94      122.41      4.23 o 
  -4   1  11       71.24       66.90      4.06 o 
  -3   1  11       57.48       54.03      3.02 o 
  -2   1  11        4.73        4.83      1.21 o 
  -1   1  11        0.03        0.88      1.10 o 
   0   1  11       76.19       86.70      2.94 o 
   1   1  11      111.26      114.90      3.36 o 
   2   1  11      101.33       93.32      4.43 o 
   3   1  11      106.46      108.85      2.84 o 
   4   1  11       76.07       80.09      3.14 o 
   5   1  11       64.67       65.84      3.40 o 
   6   1  11       49.81       50.23      4.38 o 
   7   1  11       74.32       75.80      6.17 o 
   8   1  11        2.08        2.87      4.20 o 
   9   1  11        5.54        4.91      3.47 o 
 -14   2  11       57.69       76.25      8.33 o 
 -13   2  11       57.14       66.66     10.15 o 
 -12   2  11        5.11        4.35      2.63 o 
 -11   2  11       16.42       12.70      2.26 o 
 -10   2  11        9.75       10.90      2.88 o 
  -9   2  11       66.69       74.22      3.95 o 
  -8   2  11      115.33      109.40      5.07 o 
  -7   2  11       68.49       64.69      3.54 o 
  -6   2  11      217.95      204.96      5.70 o 
  -5   2  11       34.47       42.56      2.95 o 
  -4   2  11       72.34       70.25      3.45 o 
  -3   2  11       59.35       56.94      2.71 o 
  -2   2  11        5.86        6.69      1.25 o 
  -1   2  11        5.72        6.98      1.36 o 
   0   2  11      134.52      127.48      3.26 o 
   1   2  11      260.37      247.12      4.56 o 
   2   2  11        0.01        1.04      1.06 o 
   3   2  11      600.74      592.67      7.03 o 
   4   2  11      177.76      186.06      5.10 o 
   5   2  11       34.38       38.06      2.88 o 
   6   2  11       75.80       77.94      3.84 o 
   7   2  11        1.55        0.15      1.85 o 
   8   2  11       51.57       56.75      4.37 o 
   9   2  11        5.92        2.09      3.26 o 
 -13   3  11      174.87      203.25     18.64 o 
 -12   3  11       26.01       28.97      4.53 o 
 -11   3  11        5.10        5.34      3.47 o 
 -10   3  11      204.89      206.97      6.34 o 
  -9   3  11        0.05        0.63      1.87 o 
  -8   3  11      132.18      136.69      5.18 o 
  -7   3  11     1250.04     1226.15     18.94 o 
  -6   3  11        5.32        7.40      2.41 o 
  -5   3  11      113.15      106.98      5.05 o 
  -4   3  11     1278.30     1210.35     18.09 o 
  -3   3  11       83.74       76.71      3.00 o 
  -2   3  11      629.48      610.05     10.89 o 
  -1   3  11      368.44      366.73      6.29 o 
   0   3  11       24.55       24.98      1.91 o 
   1   3  11      218.40      208.47      4.65 o 
   2   3  11      240.34      226.98      4.98 o 
   3   3  11      160.26      142.14      4.10 o 
   4   3  11       21.06       15.97      2.31 o 
   5   3  11       54.53       51.82      3.34 o 
   6   3  11        0.91        0.53      2.10 o 
   7   3  11       10.84       10.44      3.41 o 
   8   3  11        0.16       -3.73      2.49 o 
 -12   4  11        0.00       -2.37      3.16 o 
 -11   4  11       54.46       56.50     11.32 o 
 -10   4  11        3.23        5.20      2.32 o 
  -9   4  11      243.39      244.66      9.56 o 
  -8   4  11        3.98        3.11      2.20 o 
  -7   4  11      136.32      135.38      5.22 o 
  -6   4  11      114.98      114.27      4.81 o 
  -5   4  11        3.84        3.00      2.87 o 
  -4   4  11        8.42        2.57      1.77 o 
  -3   4  11     1666.25     1643.28     17.59 o 
  -2   4  11       50.18       49.43      2.85 o 
  -1   4  11      132.74      138.71      4.14 o 
   0   4  11       50.00       46.04      3.01 o 
   1   4  11      678.21      695.01      9.91 o 
   2   4  11        1.51        0.02      1.65 o 
   3   4  11      741.86      703.88     12.28 o 
   4   4  11       68.22       86.02      4.65 o 
   5   4  11       28.23       22.91      3.30 o 
   6   4  11        2.21        3.02      2.88 o 
   7   4  11      121.95      133.89      8.86 o 
 -11   5  11       67.07       83.21     15.52 o 
 -10   5  11       84.01       97.37     16.61 o 
  -9   5  11        0.49        4.31      2.65 o 
  -8   5  11       24.87       31.33      3.92 o 
  -7   5  11      497.61      541.36     12.32 o 
  -6   5  11      197.89      212.85      7.54 o 
  -5   5  11       18.95       25.03      3.32 o 
  -4   5  11        0.98       -1.35      2.01 o 
  -3   5  11       51.71       58.23      4.31 o 
  -2   5  11        0.12       -1.05      1.98 o 
  -1   5  11      118.31      106.42      6.00 o 
   0   5  11        7.58        6.03      1.93 o 
   1   5  11      277.83      284.15      6.45 o 
   2   5  11       18.60       14.49      2.80 o 
   3   5  11       58.97       58.08      3.65 o 
   4   5  11        2.52        0.14      1.94 o 
   5   5  11        4.17        4.47      2.56 o 
   6   5  11        6.95        4.76      3.08 o 
  -9   6  11       93.01      104.06     11.63 o 
  -8   6  11       61.73       61.50      6.33 o 
  -7   6  11        0.15        0.25      3.41 o 
  -6   6  11       84.19       77.53      6.80 o 
  -5   6  11      236.03      252.64      8.65 o 
  -4   6  11        1.72       -0.21      2.50 o 
  -3   6  11       83.73       93.01      6.68 o 
  -2   6  11        5.54        2.26      2.59 o 
  -1   6  11       78.02       87.02      9.36 o 
   0   6  11      101.04      105.25      4.94 o 
   1   6  11      185.09      197.00      6.61 o 
   2   6  11        0.48       -1.51      2.14 o 
   3   6  11      242.36      246.31      6.96 o 
   4   6  11       29.06       32.67      3.50 o 
  -5   7  11       18.06       24.81     13.11 o 
  -4   7  11       29.43       31.65      4.59 o 
  -3   7  11        0.79        4.01      3.59 o 
  -2   7  11      109.17      117.06     11.54 o 
  -1   7  11        0.15       -0.35      2.82 o 
   0   7  11       15.73       14.66      4.67 o 
 -14   0  12        0.08       -5.07      4.95 o 
 -12   0  12      370.43      378.57     13.32 o 
 -10   0  12     1327.94     1254.73     23.85 o 
  -8   0  12      242.32      210.60      8.28 o 
  -6   0  12        0.10        2.59      3.50 o 
  -4   0  12      481.51      474.39     12.16 o 
  -2   0  12      399.43      372.47     10.42 o 
   0   0  12      574.06      568.38     13.13 o 
   2   0  12      737.21      730.70     16.21 o 
   4   0  12      577.01      539.42     15.74 o 
   6   0  12      114.22      118.13      8.28 o 
   8   0  12      282.76      310.16     12.47 o 
 -14   1  12        0.44       -1.62      3.46 o 
 -13   1  12       15.63       15.49      3.58 o 
 -12   1  12        5.32        3.67      2.06 o 
 -11   1  12      300.03      296.65      8.58 o 
 -10   1  12       40.04       28.72      3.03 o 
  -9   1  12        1.54       -0.99      2.22 o 
  -8   1  12      400.24      406.41      8.32 o 
  -7   1  12       73.80       73.81      3.77 o 
  -6   1  12      724.55      726.46     11.44 o 
  -5   1  12      402.60      383.04      7.75 o 
  -4   1  12       55.79       42.64      2.92 o 
  -3   1  12       68.31       68.79      3.48 o 
  -2   1  12        6.51        7.05      1.81 o 
  -1   1  12       50.75       48.01      2.95 o 
   0   1  12      102.97      114.16      3.56 o 
   1   1  12       53.38       49.94      2.55 o 
   2   1  12      855.34      814.39     10.25 o 
   3   1  12       39.23       35.40      1.98 o 
   4   1  12      118.28      125.25      3.96 o 
   5   1  12       19.76       20.55      2.94 o 
   6   1  12        4.05        4.01      3.30 o 
   7   1  12        0.02       -0.11      2.20 o 
   8   1  12       22.25       22.36      4.41 o 
   9   1  12        9.50        8.82      3.08 o 
 -13   2  12        1.11        0.41      2.73 o 
 -12   2  12       10.46       12.82      3.41 o 
 -11   2  12        6.39        6.27      2.42 o 
 -10   2  12      120.87      110.66      6.20 o 
  -9   2  12        6.71       12.55      2.78 o 
  -8   2  12       85.12       72.11      5.86 o 
  -7   2  12       33.86       32.75      2.98 o 
  -6   2  12      192.17      185.81      5.61 o 
  -5   2  12      165.97      159.89      5.12 o 
  -4   2  12       83.51       77.09      3.76 o 
  -3   2  12      156.69      152.32      4.94 o 
  -2   2  12      620.45      603.11     10.05 o 
  -1   2  12        0.07       -0.74      1.23 o 
   0   2  12      242.69      237.57      4.56 o 
   1   2  12        1.23        0.91      1.09 o 
   2   2  12      384.60      400.32      6.92 o 
   3   2  12       22.57       26.06      2.52 o 
   4   2  12      336.54      316.01      6.82 o 
   5   2  12        0.05        2.09      1.78 o 
   6   2  12        0.11       -0.65      2.00 o 
   7   2  12       33.69       35.78      3.25 o 
   8   2  12       86.60       96.00      6.46 o 
 -13   3  12       23.95       23.72      4.21 o 
 -12   3  12        0.41       -1.21      2.70 o 
 -11   3  12        1.68        1.63      2.26 o 
 -10   3  12        3.91       -2.20      1.92 o 
  -9   3  12      231.55      205.11      6.36 o 
  -8   3  12      801.56      819.17     15.13 o 
  -7   3  12      122.02      113.15      5.78 o 
  -6   3  12        5.96        1.61      3.09 o 
  -5   3  12      287.30      283.67     10.32 o 
  -4   3  12       53.93       58.99      4.11 o 
  -3   3  12      873.58      876.39     15.33 o 
  -2   3  12        0.01        1.90      2.06 o 
  -1   3  12       55.52       57.73      2.85 o 
   0   3  12      342.70      340.11      6.99 o 
   1   3  12      305.41      284.16      5.51 o 
   2   3  12      110.40      115.68      3.75 o 
   3   3  12       74.63       72.69      3.26 o 
   4   3  12       67.52       71.16      3.76 o 
   5   3  12        4.52        5.36      2.44 o 
   6   3  12       24.24       29.63      4.09 o 
   7   3  12       42.83       44.15      4.93 o 
   8   3  12       14.02       17.01      3.95 o 
 -12   4  12        9.53       20.35      7.66 o 
 -11   4  12        2.15        2.35      3.45 o 
 -10   4  12      107.01       92.23      5.68 o 
  -9   4  12       12.95       15.31      2.99 o 
  -8   4  12       61.99       48.19      3.77 o 
  -7   4  12      164.15      160.03      6.76 o 
  -6   4  12       36.95       39.05      3.94 o 
  -5   4  12       25.48       28.65      3.57 o 
  -4   4  12      413.31      394.48     11.86 o 
  -3   4  12       83.24       83.11      4.99 o 
  -2   4  12        6.31        3.18      1.75 o 
  -1   4  12      127.64      120.40      4.57 o 
   0   4  12      183.22      192.91      5.17 o 
   1   4  12       31.96       29.72      2.64 o 
   2   4  12       62.77       59.87      3.38 o 
   3   4  12       55.56       65.12      3.77 o 
   4   4  12      172.73      173.46      6.39 o 
   5   4  12       51.18       58.32      4.43 o 
   6   4  12        1.88        2.45      2.24 o 
   7   4  12       57.85       61.48      8.80 o 
 -10   5  12       30.40       33.16      5.50 o 
  -9   5  12       17.74       14.04      4.00 o 
  -8   5  12      621.41      660.14     14.31 o 
  -7   5  12       43.14       44.52      4.36 o 
  -6   5  12        0.17       -2.59      2.90 o 
  -5   5  12      339.71      339.54     15.30 o 
  -4   5  12      229.62      246.39     10.19 o 
  -3   5  12       32.69       23.92      4.38 o 
  -2   5  12      108.76      125.38      6.34 o 
  -1   5  12       23.50       18.28      2.45 o 
   0   5  12      249.42      245.91      6.82 o 
   1   5  12      138.33      123.89      6.13 o 
   2   5  12        1.68        0.88      2.48 o 
   3   5  12        2.61        3.94      2.17 o 
   4   5  12       40.65       42.04      3.63 o 
   5   5  12        9.92        7.18      2.77 o 
  -8   6  12        8.92        9.63      4.01 o 
  -7   6  12       46.47       34.79      5.60 o 
  -6   6  12        0.13        0.46      3.27 o 
  -5   6  12        0.04        0.74      3.32 o 
  -4   6  12       27.74       31.49      5.20 o 
  -3   6  12       76.05       74.60     10.04 o 
  -2   6  12       17.37       21.77      5.23 o 
  -1   6  12       55.86       57.38      4.22 o 
   0   6  12        4.44        0.90      2.69 o 
   1   6  12       66.28       77.63      5.51 o 
   2   6  12        6.99        7.32      3.35 o 
   3   6  12       14.22       14.48      3.76 o 
 -13   0  13      421.20      461.17     22.53 o 
 -11   0  13      336.20      382.53     12.33 o 
  -9   0  13      109.68      103.97      6.47 o 
  -7   0  13      200.71      187.55      8.05 o 
  -5   0  13       62.71       57.77      6.97 o 
  -3   0  13        5.40        4.27      2.50 o 
  -1   0  13      378.27      380.02     15.44 o 
   1   0  13       76.35       78.24      5.21 o 
   3   0  13      132.35      139.85      6.02 o 
   5   0  13      341.46      356.28     12.53 o 
   7   0  13       31.12       47.07      6.06 o 
 -13   1  13       40.46       43.72      4.87 o 
 -12   1  13      104.88      109.57      4.76 o 
 -11   1  13       93.36       78.76      5.03 o 
 -10   1  13      133.69      134.90      5.30 o 
  -9   1  13        0.05       -2.41      1.60 o 
  -8   1  13       59.81       55.13      3.62 o 
  -7   1  13     1022.69      926.21     13.83 o 
  -6   1  13       32.07       28.54      2.90 o 
  -5   1  13      981.33      894.84     13.22 o 
  -4   1  13      262.22      269.14      6.62 o 
  -3   1  13      443.49      473.51      8.88 o 
  -2   1  13      163.65      160.47      5.44 o 
  -1   1  13      441.34      396.99      7.99 o 
   0   1  13        4.08        1.64      1.99 o 
   1   1  13     1597.18     1535.60     18.44 o 
   2   1  13       38.37       36.08      2.59 o 
   3   1  13       50.73       48.66      2.43 o 
   4   1  13      173.23      167.33      4.58 o 
   5   1  13      243.99      284.80      7.78 o 
   6   1  13       36.42       39.00      3.36 o 
   7   1  13       86.57       96.80      5.64 o 
   8   1  13        4.69        2.50      2.49 o 
 -13   2  13       18.08       28.90      4.41 o 
 -12   2  13        0.00       -1.92      2.06 o 
 -11   2  13       12.51        9.44      2.52 o 
 -10   2  13       11.93       12.70      2.64 o 
  -9   2  13        0.94       -0.27      2.25 o 
  -8   2  13       41.00       34.11      3.25 o 
  -7   2  13       68.56       68.76      3.95 o 
  -6   2  13        0.31       -2.16      1.65 o 
  -5   2  13      188.18      187.29      6.04 o 
  -4   2  13        0.03       -1.10      1.57 o 
  -3   2  13        1.32        0.82      1.71 o 
  -2   2  13        3.25        3.55      1.76 o 
  -1   2  13       91.31       87.25      4.03 o 
   0   2  13       19.10       19.35      2.44 o 
   1   2  13        2.14        3.78      1.85 o 
   2   2  13        0.22        0.54      1.40 o 
   3   2  13       58.95       51.62      3.27 o 
   4   2  13        0.63        0.30      1.74 o 
   5   2  13        2.00        0.87      2.16 o 
   6   2  13       31.23       34.24      3.64 o 
   7   2  13        0.72       -2.31      2.78 o 
 -12   3  13       23.78       25.67      4.37 o 
 -11   3  13        1.40        0.49      2.15 o 
 -10   3  13        0.59        4.54      2.30 o 
  -9   3  13       58.33       51.37      3.84 o 
  -8   3  13      191.16      192.18      7.94 o 
  -7   3  13      430.95      400.12     10.28 o 
  -6   3  13      225.01      212.43      7.38 o 
  -5   3  13      166.92      147.30      6.20 o 
  -4   3  13      580.78      581.97     12.33 o 
  -3   3  13       10.71        6.91      2.55 o 
  -2   3  13      339.20      322.03      8.88 o 
  -1   3  13       25.41       30.00      3.52 o 
   0   3  13       85.78       74.90      7.10 o 
   1   3  13      336.82      336.52      6.90 o 
   2   3  13      435.72      399.99      8.58 o 
   3   3  13        8.50        9.34      2.18 o 
   4   3  13        7.06        3.51      2.31 o 
   5   3  13       13.37       19.88      3.18 o 
   6   3  13       25.20       29.22      4.31 o 
   7   3  13       18.40       34.50      4.74 o 
 -11   4  13        1.07        0.96      3.51 o 
 -10   4  13        0.01       -3.25      2.17 o 
  -9   4  13        4.63        1.23      2.29 o 
  -8   4  13       34.08       31.28      4.72 o 
  -7   4  13        8.23        2.94      2.59 o 
  -6   4  13       13.90       10.27      4.16 o 
  -5   4  13      128.80      138.29      6.45 o 
  -4   4  13       28.65       25.44      3.50 o 
  -3   4  13        6.46        1.33      2.27 o 
  -2   4  13        3.35        1.72      2.27 o 
  -1   4  13        4.67       -0.71      3.40 o 
   0   4  13        2.10       -0.15      2.20 o 
   1   4  13       58.98       61.19      4.32 o 
   2   4  13        4.90        5.23      2.29 o 
   3   4  13       58.43       58.95      3.75 o 
   4   4  13        5.69       10.30      2.44 o 
   5   4  13       14.05       13.81      3.23 o 
   6   4  13        9.86       10.66      3.10 o 
 -10   5  13        0.58       -1.65      2.44 o 
  -9   5  13       59.70       46.73      4.17 o 
  -8   5  13        0.74       -1.57      2.19 o 
  -7   5  13       50.00       47.35      9.10 o 
  -6   5  13      138.81      121.69      7.95 o 
  -5   5  13       12.32       20.20      4.57 o 
  -4   5  13      118.20      120.92      7.75 o 
  -3   5  13      123.18      126.52      7.76 o 
  -2   5  13       35.69       41.35      5.18 o 
  -1   5  13       17.58       16.40      3.30 o 
   0   5  13      151.25      160.92      6.94 o 
   1   5  13       23.24       25.54      3.84 o 
   2   5  13      112.96      118.19      7.30 o 
   3   5  13       55.52       50.77      4.32 o 
   4   5  13       56.00       70.27      4.45 o 
  -7   6  13       11.50        7.70      8.52 o 
  -6   6  13       48.92       57.65      6.64 o 
  -5   6  13       64.12       71.74     12.66 o 
  -4   6  13        1.53        4.54      3.85 o 
  -3   6  13        2.22        2.28      3.65 o 
  -2   6  13       31.57       27.12      4.11 o 
  -1   6  13        0.63       -0.07      2.68 o 
   0   6  13        4.56        5.72      4.09 o 
   1   6  13        0.06       -5.46      4.32 o 
 -12   0  14      207.83      232.88     15.25 o 
 -10   0  14       32.22       25.32      4.29 o 
  -8   0  14      109.30      120.62     13.63 o 
  -6   0  14      411.24      400.74     19.76 o 
  -4   0  14      517.03      463.70     12.96 o 
  -2   0  14      468.60      474.40     34.27 o 
   0   0  14       58.18       50.14      4.69 o 
   2   0  14       53.62       42.77      4.44 o 
   4   0  14      210.42      199.31     13.61 o 
   6   0  14       65.26       51.65      6.23 o 
 -13   1  14       12.52        8.51      2.63 o 
 -12   1  14       34.87       42.88      3.99 o 
 -11   1  14        2.34        4.22      2.24 o 
 -10   1  14       31.01       20.59      2.90 o 
  -9   1  14       61.61       55.06      3.84 o 
  -8   1  14      314.57      292.34      7.45 o 
  -7   1  14       51.67       52.40      3.69 o 
  -6   1  14      711.77      674.34     11.57 o 
  -5   1  14       15.98       15.27      2.45 o 
  -4   1  14        1.09        2.94      1.79 o 
  -3   1  14       52.81       49.35      4.09 o 
  -2   1  14     1370.92     1319.62     23.29 o 
  -1   1  14      451.83      451.87      8.93 o 
   0   1  14      158.52      139.50      5.28 o 
   1   1  14       19.92       22.36      2.59 o 
   2   1  14        0.04        0.03      1.58 o 
   3   1  14       68.37       76.59      4.22 o 
   4   1  14      263.36      237.18      8.11 o 
   5   1  14      144.00      147.24     11.73 o 
   6   1  14        6.04       15.10      3.10 o 
   7   1  14        5.29        5.99      2.39 o 
 -12   2  14      340.65      386.55     11.60 o 
 -11   2  14        1.72       -0.26      2.18 o 
 -10   2  14        0.78       -0.70      2.27 o 
  -9   2  14        0.13       -0.37      2.23 o 
  -8   2  14        3.89        3.82      3.11 o 
  -7   2  14        0.07       -1.14      1.78 o 
  -6   2  14      187.47      183.81      6.00 o 
  -5   2  14      156.87      149.56      5.49 o 
  -4   2  14      393.67      375.31      8.40 o 
  -3   2  14       36.39       35.32      4.79 o 
  -2   2  14        2.81        3.34      1.97 o 
  -1   2  14       73.98       74.72      3.97 o 
   0   2  14      256.60      251.26      6.62 o 
   1   2  14      306.55      280.56      6.97 o 
   2   2  14      203.66      198.12      5.39 o 
   3   2  14        7.91        5.43      3.30 o 
   4   2  14       45.43       51.86      3.99 o 
   5   2  14       11.78       14.01      3.44 o 
   6   2  14      179.70      208.99      8.64 o 
 -12   3  14       37.73       31.36     13.76 o 
 -11   3  14        0.18       -0.15      2.37 o 
 -10   3  14        8.17        6.69      2.54 o 
  -9   3  14      105.63       94.69      5.68 o 
  -8   3  14       70.26       69.73      5.03 o 
  -7   3  14      382.49      364.61     10.15 o 
  -6   3  14       21.13       21.65      3.39 o 
  -5   3  14       20.42       20.93      3.30 o 
  -4   3  14      223.60      216.21      7.52 o 
  -3   3  14      865.89      891.17     16.30 o 
  -2   3  14      531.79      540.09     12.54 o 
  -1   3  14      321.92      319.30      7.77 o 
   0   3  14       89.37       86.21      5.15 o 
   1   3  14       21.38       23.93      2.99 o 
   2   3  14      228.77      213.92      9.90 o 
   3   3  14       10.16        5.36      3.38 o 
   4   3  14        0.75        5.29      2.77 o 
   5   3  14       19.70       22.30      4.02 o 
   6   3  14       63.34       72.61      5.96 o 
 -11   4  14       13.24       13.75      3.33 o 
 -10   4  14        4.51        2.33      2.53 o 
  -9   4  14        0.45       -1.13      2.26 o 
  -8   4  14       43.71       38.99      4.17 o 
  -7   4  14       34.26       37.65      4.33 o 
  -6   4  14      193.29      186.34      7.51 o 
  -5   4  14      452.77      444.99     12.20 o 
  -4   4  14       56.87       46.81      4.53 o 
  -3   4  14        7.30        2.22      2.51 o 
  -2   4  14       30.20       27.59      5.75 o 
  -1   4  14      102.98      103.30     10.98 o 
   0   4  14      158.65      168.53      6.98 o 
   1   4  14      129.85      122.80      7.95 o 
   2   4  14        0.37        1.78      3.03 o 
   3   4  14        0.15        4.74      5.04 o 
   4   4  14        0.32       -3.82      2.54 o 
  -9   5  14        0.35        5.38      2.81 o 
  -8   5  14        5.54        7.61      3.27 o 
  -7   5  14      241.42      249.45     16.66 o 
  -6   5  14        3.47        5.41      3.47 o 
  -5   5  14       12.94       19.07      4.47 o 
  -4   5  14      441.99      457.06     14.84 o 
  -3   5  14       12.43       16.41      4.29 o 
  -2   5  14       21.02        9.55      5.47 o 
  -1   5  14       46.48       44.93      6.67 o 
   0   5  14       14.09        9.48      4.20 o 
   1   5  14       43.46       36.49      5.69 o 
   2   5  14      290.41      309.56     12.79 o 
   3   5  14       78.91       72.21     10.46 o 
  -5   6  14      124.84       91.40      7.69 o 
  -4   6  14       15.80       16.95      4.74 o 
  -3   6  14        4.36        0.38      3.57 o 
  -2   6  14        8.17       10.83      3.48 o 
  -1   6  14       89.31       91.08      7.79 o 
 -11   0  15        2.92       12.63      3.79 o 
  -9   0  15      156.54      131.68      7.78 o 
  -7   0  15       26.12       28.59      4.38 o 
  -5   0  15      317.53      287.54     10.49 o 
  -3   0  15       36.39       55.03      7.87 o 
  -1   0  15      395.93      373.71     11.68 o 
   1   0  15      195.08      176.13      7.99 o 
   3   0  15       50.76       33.89      7.13 o 
   5   0  15        1.68        6.45      5.25 o 
 -12   1  15       41.41       37.26      4.04 o 
 -11   1  15      101.33      114.74      6.63 o 
 -10   1  15        4.44        6.61      3.03 o 
  -9   1  15        7.61        7.17      2.39 o 
  -8   1  15       86.06       84.27      4.59 o 
  -7   1  15       64.11       54.46      3.89 o 
  -6   1  15        0.66        1.38      1.85 o 
  -5   1  15       19.79       12.65      2.63 o 
  -4   1  15       87.75       85.32      4.92 o 
  -3   1  15      153.41      136.46      5.20 o 
  -2   1  15       20.44       22.69      4.14 o 
  -1   1  15        0.74        0.10      1.92 o 
   0   1  15       70.46       66.18      3.86 o 
   1   1  15      158.48      156.43      7.49 o 
   2   1  15       16.88       19.03      2.79 o 
   3   1  15        5.88        3.91      2.26 o 
   4   1  15        6.17       11.56      4.09 o 
   5   1  15       56.93       68.27      6.88 o 
   6   1  15        5.01        2.26      3.06 o 
 -12   2  15        6.39        3.15      2.71 o 
 -11   2  15       86.93       91.27      5.53 o 
 -10   2  15        0.83        1.42      2.70 o 
  -9   2  15       78.93       70.71      6.04 o 
  -8   2  15       99.25      117.43      5.36 o 
  -7   2  15        8.08        6.37      2.36 o 
  -6   2  15       85.45       81.11      4.49 o 
  -5   2  15       36.69       39.97      5.43 o 
  -4   2  15      420.54      439.26      9.42 o 
  -3   2  15      310.84      337.73      8.17 o 
  -2   2  15        0.52        0.89      2.62 o 
  -1   2  15       10.67       13.04      2.50 o 
   0   2  15       11.18        7.40      2.29 o 
   1   2  15       24.50       19.70      4.11 o 
   2   2  15      107.49       95.03      5.57 o 
   3   2  15      124.38      118.37      6.26 o 
   4   2  15       18.95       16.79      3.51 o 
   5   2  15        2.94        0.62      2.91 o 
 -11   3  15        0.11       -1.19      2.34 o 
 -10   3  15       19.08       19.80      3.81 o 
  -9   3  15      102.57       98.69      6.01 o 
  -8   3  15      135.57      126.56      7.90 o 
  -7   3  15        4.05        5.16      2.78 o 
  -6   3  15       98.68      107.12      6.05 o 
  -5   3  15       60.42       59.87      4.86 o 
  -4   3  15       35.02       36.07      5.95 o 
  -3   3  15       94.93      102.87      4.95 o 
  -2   3  15      138.05      134.95      5.54 o 
  -1   3  15      181.46      172.07      5.99 o 
   0   3  15       68.95       70.92      4.93 o 
   1   3  15       52.15       61.08      5.26 o 
   2   3  15       30.17       35.07      5.45 o 
   3   3  15       20.59       28.03      4.95 o 
   4   3  15       99.79      101.69      7.81 o 
   5   3  15        0.66       -3.31      3.66 o 
 -10   4  15       43.69       53.46      4.56 o 
  -9   4  15        5.82       -1.30      2.46 o 
  -8   4  15        3.99        6.90      2.99 o 
  -7   4  15        0.74       -1.00      3.38 o 
  -6   4  15       25.90       26.94      4.05 o 
  -5   4  15      273.48      268.09      9.26 o 
  -4   4  15      189.61      199.18      8.00 o 
  -3   4  15       72.55       68.54      5.17 o 
  -2   4  15       11.20       14.45      3.36 o 
  -1   4  15        4.19        6.38      3.57 o 
   0   4  15       87.86       75.93      5.34 o 
   1   4  15        5.50        6.98      3.86 o 
   2   4  15       37.68       30.89      5.35 o 
   3   4  15        1.08        0.04      3.35 o 
  -7   5  15       68.15       57.14      5.48 o 
  -6   5  15      122.92      110.54      7.12 o 
  -5   5  15       60.12       74.00      7.02 o 
  -4   5  15       72.21       74.05     16.83 o 
  -3   5  15       83.07       91.43      7.49 o 
  -2   5  15       12.01       16.75      4.44 o 
  -1   5  15      364.03      390.51     11.33 o 
   0   5  15        0.67       -0.87      3.84 o 
   1   5  15       14.08       11.18      4.58 o 
 -12   0  16      573.73      595.58     18.92 o 
 -10   0  16        2.40        5.44      3.39 o 
  -8   0  16       87.63      108.91      7.92 o 
  -6   0  16        5.31        5.64      3.24 o 
  -4   0  16       50.83       39.62      4.87 o 
  -2   0  16       62.13       45.08      5.17 o 
   0   0  16       70.45       83.88      6.30 o 
   2   0  16       30.29       28.89      6.37 o 
   4   0  16       53.84       72.36      9.82 o 
 -12   1  16      119.04      127.13      6.23 o 
 -11   1  16       28.60       27.45      3.60 o 
 -10   1  16       28.28       38.06      3.89 o 
  -9   1  16        4.39        6.18      2.84 o 
  -8   1  16       40.68       45.82      3.88 o 
  -7   1  16       17.00       22.64      3.20 o 
  -6   1  16        6.68        8.41      2.43 o 
  -5   1  16       12.44        9.21      2.47 o 
  -4   1  16       18.94       27.64      3.15 o 
  -3   1  16       68.28       72.43      6.37 o 
  -2   1  16        0.08        1.26      2.05 o 
  -1   1  16        4.40        4.24      2.07 o 
   0   1  16       23.07       28.41      3.12 o 
   1   1  16        7.27       11.66      3.31 o 
   2   1  16      148.45      154.62      6.09 o 
   3   1  16        7.95        4.58      2.47 o 
   4   1  16      295.46      307.62     13.24 o 
   5   1  16       51.89       43.52      6.35 o 
 -11   2  16        8.64       13.32      3.23 o 
 -10   2  16       19.92       21.35      3.84 o 
  -9   2  16       21.06       15.93      3.05 o 
  -8   2  16       94.28      105.05      5.39 o 
  -7   2  16       78.31       98.40      5.11 o 
  -6   2  16       72.87       71.66      4.45 o 
  -5   2  16        0.05       -0.94      1.94 o 
  -4   2  16      398.16      347.33      8.62 o 
  -3   2  16      105.52      114.95      6.39 o 
  -2   2  16       83.22       74.66      4.94 o 
  -1   2  16        0.49        2.02      2.11 o 
   0   2  16       98.77      109.37      5.01 o 
   1   2  16       33.92       32.30      3.02 o 
   2   2  16       30.03       26.38      3.36 o 
   3   2  16       48.52       55.64      5.04 o 
   4   2  16      228.88      254.37     13.26 o 
 -10   3  16        0.40       -0.64      2.42 o 
  -9   3  16        0.81       -0.74      2.65 o 
  -8   3  16       78.41       72.60      5.49 o 
  -7   3  16        0.00       -1.28      2.48 o 
  -6   3  16       19.33       21.82      3.71 o 
  -5   3  16       15.72       13.02      3.31 o 
  -4   3  16        0.64       -1.51      2.29 o 
  -3   3  16        0.09        1.80      2.21 o 
  -2   3  16       94.59       95.35      5.88 o 
  -1   3  16       15.33       15.40      2.93 o 
   0   3  16        0.03       -0.33      2.58 o 
   1   3  16        1.45        1.03      2.88 o 
   2   3  16       70.22       66.05     10.23 o 
   3   3  16        1.85       -1.09      3.32 o 
  -9   4  16        0.50       -0.04      3.58 o 
  -8   4  16       77.01       87.21      7.54 o 
  -7   4  16        6.88        8.82      3.23 o 
  -6   4  16        0.20        3.73      2.97 o 
  -5   4  16       37.90       40.52      4.62 o 
  -4   4  16      168.51      138.68      7.22 o 
  -3   4  16        9.23        6.34      5.98 o 
  -2   4  16       14.85        6.75      4.92 o 
  -1   4  16        0.04       -1.29      3.29 o 
   0   4  16       83.69       94.75      7.71 o 
   1   4  16       40.01       47.74      6.36 o 
   2   4  16       11.65       14.70      4.71 o 
  -5   5  16      113.55      108.50     10.16 o 
  -4   5  16       11.15       15.96      4.49 o 
  -3   5  16        2.20        2.19      3.81 o 
  -2   5  16       90.17      101.87      6.55 o 
 -11   0  17        9.41       10.01      4.16 o 
  -9   0  17      137.50      155.27     18.21 o 
  -7   0  17       50.02       51.77      5.81 o 
  -5   0  17      342.44      323.05     17.60 o 
  -3   0  17      116.35      106.92      7.20 o 
  -1   0  17       16.96       19.96      7.28 o 
   1   0  17       98.75      112.14      7.30 o 
   3   0  17        0.14       -1.52      4.90 o 
 -11   1  17       36.68       38.81      4.08 o 
 -10   1  17        2.61        3.31      2.72 o 
  -9   1  17       35.49       36.03      3.81 o 
  -8   1  17       30.61       27.39      3.53 o 
  -7   1  17       23.05       25.76      3.36 o 
  -6   1  17        5.65        2.71      2.32 o 
  -5   1  17       67.13       66.16      4.42 o 
  -4   1  17       15.82       15.35      3.55 o 
  -3   1  17       14.58       16.43      3.17 o 
  -2   1  17       11.84       10.09      2.65 o 
  -1   1  17      190.95      198.09      6.69 o 
   0   1  17        0.07       -0.28      2.05 o 
   1   1  17        5.27        5.63      2.39 o 
   2   1  17       84.55       87.40      5.30 o 
   3   1  17       57.37       55.38      6.61 o 
 -10   2  17       36.78       47.12      5.02 o 
  -9   2  17      144.34      167.80      8.55 o 
  -8   2  17        0.19       -1.89      2.20 o 
  -7   2  17       42.55       46.06      4.13 o 
  -6   2  17       34.93       34.12      4.61 o 
  -5   2  17      211.34      189.49     13.12 o 
  -4   2  17        6.71        7.19      3.05 o 
  -3   2  17      196.52      179.34      6.76 o 
  -2   2  17       85.48       83.35      5.50 o 
  -1   2  17       85.04       85.26      4.80 o 
   0   2  17       16.75       13.28      2.83 o 
   1   2  17        0.98        1.96      2.77 o 
   2   2  17        0.51        2.38      2.67 o 
   3   2  17       59.56       66.22      5.65 o 
  -9   3  17        0.41       -0.11      2.74 o 
  -8   3  17       62.49       67.48      5.63 o 
  -7   3  17        0.93       -0.47      2.73 o 
  -6   3  17        0.29        4.34      2.91 o 
  -5   3  17       56.75       55.65      5.07 o 
  -4   3  17       12.67        3.26      4.37 o 
  -3   3  17        0.83        0.96      2.26 o 
  -2   3  17        0.43       -1.36      2.24 o 
  -1   3  17        0.46        1.37      2.48 o 
   0   3  17        1.37        1.60      2.70 o 
   1   3  17        2.96        2.49      3.86 o 
   2   3  17        3.04        1.86      3.69 o 
  -7   4  17       21.57       33.55      4.72 o 
  -6   4  17       56.09       55.79      5.37 o 
  -5   4  17       28.55       30.23      4.51 o 
  -4   4  17        1.86        1.79      3.05 o 
  -3   4  17       28.55       32.59      4.54 o 
  -2   4  17       24.60       24.37      4.24 o 
  -1   4  17      135.59      146.49      9.07 o 
 -10   0  18      232.87      267.24     11.98 o 
  -8   0  18        0.82        4.86      3.66 o 
  -6   0  18       32.85       39.00      5.58 o 
  -4   0  18       20.39        8.94      5.67 o 
  -2   0  18        3.04        1.54      3.14 o 
   0   0  18       90.26      107.96      7.55 o 
   2   0  18       35.03       33.75      8.81 o 
  -9   1  18        4.46        3.90      2.67 o 
  -8   1  18      235.61      265.91      9.15 o 
  -7   1  18       39.80       35.22      3.92 o 
  -6   1  18       83.73       92.49      5.24 o 
  -5   1  18       39.88       36.52      3.81 o 
  -4   1  18       62.61       77.40      4.81 o 
  -3   1  18      125.91      116.39      5.60 o 
  -2   1  18        7.62        3.29      2.51 o 
  -1   1  18        0.15       -0.51      2.55 o 
   0   1  18       14.88       10.50      2.80 o 
   1   1  18       40.87       46.54      4.88 o 
   2   1  18        3.02        2.78      2.71 o 
  -9   2  18        0.69        1.10      2.58 o 
  -8   2  18        2.80        6.39      2.77 o 
  -7   2  18        0.02        0.00      2.50 o 
  -6   2  18      151.33      149.76      6.46 o 
  -5   2  18      141.17      144.79      6.28 o 
  -4   2  18       88.44      107.85      6.60 o 
  -3   2  18        1.41       -0.59      2.40 o 
  -2   2  18       80.93       79.55      4.91 o 
  -1   2  18      125.35      129.15      5.89 o 
   0   2  18      242.91      280.61      8.16 o 
   1   2  18        0.02        1.94      3.02 o 
  -7   3  18       47.73       59.09      5.49 o 
  -6   3  18        2.32        3.74      3.61 o 
  -5   3  18        2.62       -1.40      2.53 o 
  -4   3  18        3.15       -2.79      2.73 o 
  -3   3  18        3.63        2.73      2.88 o 
  -2   3  18       37.30       28.45      4.44 o 
  -1   3  18        1.81        0.05      3.09 o 
  -7   0  19        0.12       -4.92      4.21 o 
  -5   0  19      385.13      453.08     15.21 o 
  -3   0  19      106.87      105.90      8.01 o 
  -1   0  19       68.34       92.59     10.84 o 
  -8   1  19       33.04       42.11      4.43 o 
  -7   1  19        5.48        5.66      2.74 o 
  -6   1  19       77.56       73.05      5.04 o 
  -5   1  19       22.62       18.38      3.41 o 
  -4   1  19       66.13       69.22      4.79 o 
  -3   1  19       43.77       43.97      4.19 o 
  -2   1  19        8.16       10.43      3.03 o 
  -1   1  19       15.44       20.84      3.64 o 
  -6   2  19        0.09       -0.67      2.42 o 
  -5   2  19        0.75        1.53      2.58 o 
  -4   2  19       10.15        7.94      2.92 o 
  -3   2  19        0.00       -0.73      2.46 o 
  -2   2  19        6.05        2.20      2.71 o 
                                                 
